# Supplementary material for: Genetic basis of thermal plasticity variation in Drosophila melanogaster body size
Source: PLoS Genet. 2018 Sep 26;14(9):e1007686. doi: 10.1371/journal.pgen.1007686 (PMC6175520; doi:10.1371/journal.pgen.1007686)
Supplement: S1 Dataset — Raw individual data for size measurements (length in mm) in thoraxes and abdomens of females adult flies from the DGRP lines reared at 17°C and at 28°C. (XLSX) [file pgen.1007686.s012.xlsx]

## Sheet: Hoja1
S1 Dataset. Phenotypic variation in size in the DGRP. Raw individual data for size measurements (length in mm) in thoraxes and abdomens of females adult flies from the DGRP lines reared at 17°C and at 28°C.
Fly ID	DGRP line	Replicate	Temperature	Body part	Length (mm)
1	line_100	1	17	Thorax	0.59
1	line_100	1	17	Abdomen	1.19
2	line_100	1	17	Thorax	0.54
2	line_100	1	17	Abdomen	1.1
3	line_100	1	17	Thorax	0.59
3	line_100	1	17	Abdomen	1.04
4	line_100	1	17	Thorax	0.59
4	line_100	1	17	Abdomen	1
5	line_100	1	17	Thorax	0.58
5	line_100	1	17	Abdomen	0.99
6	line_100	1	17	Thorax	0.51
6	line_100	1	17	Abdomen	1.18
7	line_100	1	17	Thorax	0.6
7	line_100	1	17	Abdomen	1.11
8	line_100	1	17	Thorax	0.58
8	line_100	1	17	Abdomen	1.17
9	line_100	1	17	Thorax	0.53
9	line_100	1	17	Abdomen	1.04
10	line_100	1	28	Thorax	0.61
10	line_100	1	28	Abdomen	1.23
11	line_100	1	28	Thorax	0.64
11	line_100	1	28	Abdomen	1.16
12	line_100	1	28	Thorax	0.73
12	line_100	1	28	Abdomen	1.29
13	line_100	1	28	Thorax	0.7
13	line_100	1	28	Abdomen	1.24
14	line_100	1	28	Thorax	0.58
14	line_100	1	28	Abdomen	1.23
15	line_100	1	28	Thorax	0.65
15	line_100	1	28	Abdomen	1.3
16	line_100	1	28	Thorax	0.59
16	line_100	1	28	Abdomen	1.22
17	line_100	1	28	Thorax	0.59
17	line_100	1	28	Abdomen	1.37
18	line_100	1	28	Thorax	0.58
18	line_100	1	28	Abdomen	1.21
19	line_101	1	17	Thorax	0.65
19	line_101	1	17	Abdomen	1.15
20	line_101	2	17	Thorax	0.6
20	line_101	2	17	Abdomen	1.07
21	line_101	2	17	Thorax	0.58
21	line_101	2	17	Abdomen	1.13
22	line_101	2	17	Thorax	NA
22	line_101	2	17	Abdomen	1.23
23	line_101	2	17	Thorax	0.59
23	line_101	2	17	Abdomen	1.33
24	line_101	2	17	Thorax	0.64
24	line_101	2	17	Abdomen	1.53
25	line_101	1	17	Thorax	0.57
25	line_101	1	17	Abdomen	1.17
26	line_101	1	17	Thorax	0.63
26	line_101	1	17	Abdomen	1.35
27	line_101	1	17	Thorax	0.59
27	line_101	1	17	Abdomen	1.31
28	line_101	1	17	Thorax	0.62
28	line_101	1	17	Abdomen	1.18
29	line_101	1	17	Thorax	0.55
29	line_101	1	17	Abdomen	1.27
30	line_101	2	17	Thorax	0.56
30	line_101	2	17	Abdomen	1.4
31	line_101	2	17	Thorax	NA
31	line_101	2	17	Abdomen	1.13
32	line_101	2	17	Thorax	0.61
32	line_101	2	17	Abdomen	1.31
33	line_101	1	28	Thorax	0.46
33	line_101	1	28	Abdomen	0.81
34	line_101	1	28	Thorax	0.56
34	line_101	1	28	Abdomen	0.89
35	line_101	1	28	Thorax	0.51
35	line_101	1	28	Abdomen	0.78
36	line_101	1	28	Thorax	0.49
36	line_101	1	28	Abdomen	0.98
37	line_101	1	28	Thorax	0.52
37	line_101	1	28	Abdomen	0.89
38	line_101	1	28	Thorax	0.47
38	line_101	1	28	Abdomen	0.89
39	line_101	1	28	Thorax	0.56
39	line_101	1	28	Abdomen	0.84
40	line_101	1	28	Thorax	NA
40	line_101	1	28	Abdomen	0.93
41	line_101	1	28	Thorax	0.52
41	line_101	1	28	Abdomen	0.87
42	line_101	1	28	Thorax	0.52
42	line_101	1	28	Abdomen	0.86
43	line_101	2	28	Thorax	0.57
43	line_101	2	28	Abdomen	0.96
44	line_101	2	28	Thorax	NA
44	line_101	2	28	Abdomen	1.01
45	line_101	2	28	Thorax	NA
45	line_101	2	28	Abdomen	0.88
46	line_101	2	28	Thorax	0.59
46	line_101	2	28	Abdomen	0.99
47	line_101	2	28	Thorax	0.58
47	line_101	2	28	Abdomen	1.12
48	line_101	2	28	Thorax	0.56
48	line_101	2	28	Abdomen	1.04
49	line_101	2	28	Thorax	0.59
49	line_101	2	28	Abdomen	0.97
50	line_101	2	28	Thorax	0.61
50	line_101	2	28	Abdomen	1.05
51	line_101	2	28	Thorax	0.58
51	line_101	2	28	Abdomen	1.05
52	line_101	2	28	Thorax	0.6
52	line_101	2	28	Abdomen	NA
53	line_101	2	28	Thorax	0.56
53	line_101	2	28	Abdomen	0.99
54	line_101	2	28	Thorax	0.57
54	line_101	2	28	Abdomen	0.94
55	line_105	1	17	Thorax	0.73
55	line_105	1	17	Abdomen	1.18
56	line_105	1	17	Thorax	0.62
56	line_105	1	17	Abdomen	1.14
57	line_105	1	17	Thorax	0.62
57	line_105	1	17	Abdomen	1.01
58	line_105	1	17	Thorax	0.59
58	line_105	1	17	Abdomen	1.23
59	line_105	1	17	Thorax	0.61
59	line_105	1	17	Abdomen	1.19
60	line_105	1	17	Thorax	0.59
60	line_105	1	17	Abdomen	1.18
61	line_105	1	17	Thorax	0.67
61	line_105	1	17	Abdomen	1.16
62	line_105	1	17	Thorax	0.68
62	line_105	1	17	Abdomen	1.16
63	line_105	1	17	Thorax	0.64
63	line_105	1	17	Abdomen	1
64	line_105	1	17	Thorax	0.66
64	line_105	1	17	Abdomen	1.09
65	line_105	1	17	Thorax	NA
65	line_105	1	17	Abdomen	1.2
66	line_105	1	28	Thorax	0.61
66	line_105	1	28	Abdomen	1.32
67	line_105	1	28	Thorax	0.57
67	line_105	1	28	Abdomen	1.31
68	line_105	1	28	Thorax	0.52
68	line_105	1	28	Abdomen	1.21
69	line_105	2	28	Thorax	0.53
69	line_105	2	28	Abdomen	1.12
70	line_105	2	28	Thorax	NA
70	line_105	2	28	Abdomen	1.23
71	line_105	2	28	Thorax	0.6
71	line_105	2	28	Abdomen	1.08
72	line_105	2	28	Thorax	0.59
72	line_105	2	28	Abdomen	1.21
73	line_105	2	28	Thorax	0.66
73	line_105	2	28	Abdomen	1.25
74	line_105	2	28	Thorax	0.6
74	line_105	2	28	Abdomen	1.13
75	line_105	2	28	Thorax	0.52
75	line_105	2	28	Abdomen	1.25
76	line_105	2	28	Thorax	NA
76	line_105	2	28	Abdomen	NA
77	line_105	1	28	Thorax	0.63
77	line_105	1	28	Abdomen	1.2
78	line_105	2	28	Thorax	0.52
78	line_105	2	28	Abdomen	NA
79	line_105	1	28	Thorax	0.6
79	line_105	1	28	Abdomen	1.15
80	line_105	1	28	Thorax	0.65
80	line_105	1	28	Abdomen	1.01
81	line_105	1	28	Thorax	0.62
81	line_105	1	28	Abdomen	1.06
82	line_105	1	28	Thorax	0.61
82	line_105	1	28	Abdomen	1.07
83	line_105	1	28	Thorax	0.66
83	line_105	1	28	Abdomen	1.12
84	line_105	1	28	Thorax	0.58
84	line_105	1	28	Abdomen	1.06
85	line_105	1	28	Thorax	0.68
85	line_105	1	28	Abdomen	1.33
86	line_105	2	28	Thorax	0.65
86	line_105	2	28	Abdomen	1.04
87	line_105	2	28	Thorax	0.49
87	line_105	2	28	Abdomen	1.21
88	line_109	1	17	Thorax	0.62
88	line_109	1	17	Abdomen	1.19
89	line_109	1	17	Thorax	0.59
89	line_109	1	17	Abdomen	0.87
90	line_109	1	17	Thorax	0.53
90	line_109	1	17	Abdomen	1.07
91	line_109	1	17	Thorax	0.61
91	line_109	1	17	Abdomen	0.95
92	line_109	1	17	Thorax	0.63
92	line_109	1	17	Abdomen	1.12
93	line_109	1	17	Thorax	0.63
93	line_109	1	17	Abdomen	1.15
94	line_109	1	17	Thorax	0.65
94	line_109	1	17	Abdomen	0.97
95	line_109	1	17	Thorax	0.63
95	line_109	1	17	Abdomen	1.17
96	line_109	1	17	Thorax	0.58
96	line_109	1	17	Abdomen	1.11
97	line_109	1	17	Thorax	0.6
97	line_109	1	17	Abdomen	1.1
98	line_109	1	28	Thorax	0.53
98	line_109	1	28	Abdomen	0.93
99	line_109	1	28	Thorax	0.58
99	line_109	1	28	Abdomen	0.93
100	line_109	1	28	Thorax	0.63
100	line_109	1	28	Abdomen	0.94
101	line_109	1	28	Thorax	0.54
101	line_109	1	28	Abdomen	0.99
102	line_109	1	28	Thorax	0.54
102	line_109	1	28	Abdomen	0.97
103	line_109	1	28	Thorax	0.6
103	line_109	1	28	Abdomen	0.93
104	line_129	1	17	Thorax	0.63
104	line_129	1	17	Abdomen	1.18
105	line_129	2	17	Thorax	0.55
105	line_129	2	17	Abdomen	1.13
106	line_129	1	17	Thorax	0.56
106	line_129	1	17	Abdomen	1.03
107	line_129	1	17	Thorax	0.61
107	line_129	1	17	Abdomen	1.2
108	line_129	1	17	Thorax	0.5
108	line_129	1	17	Abdomen	1.14
109	line_129	1	17	Thorax	NA
109	line_129	1	17	Abdomen	1.06
110	line_129	2	17	Thorax	0.55
110	line_129	2	17	Abdomen	1.09
111	line_129	2	17	Thorax	0.55
111	line_129	2	17	Abdomen	1.03
112	line_129	2	17	Thorax	0.54
112	line_129	2	17	Abdomen	1.14
113	line_129	2	17	Thorax	0.48
113	line_129	2	17	Abdomen	1.16
114	line_129	1	28	Thorax	0.64
114	line_129	1	28	Abdomen	1.08
115	line_129	2	28	Thorax	0.57
115	line_129	2	28	Abdomen	1.07
116	line_129	1	28	Thorax	0.58
116	line_129	1	28	Abdomen	1.11
117	line_129	1	28	Thorax	0.52
117	line_129	1	28	Abdomen	1.24
118	line_129	1	28	Thorax	0.59
118	line_129	1	28	Abdomen	1.14
119	line_129	1	28	Thorax	0.57
119	line_129	1	28	Abdomen	1.15
120	line_129	2	28	Thorax	NA
120	line_129	2	28	Abdomen	1.2
121	line_129	2	28	Thorax	0.51
121	line_129	2	28	Abdomen	1.14
122	line_129	2	28	Thorax	0.5
122	line_129	2	28	Abdomen	1.14
123	line_129	2	28	Thorax	NA
123	line_129	2	28	Abdomen	1.11
124	line_136	1	17	Thorax	0.54
124	line_136	1	17	Abdomen	1.21
125	line_136	1	17	Thorax	0.54
125	line_136	1	17	Abdomen	1.15
126	line_136	1	17	Thorax	0.57
126	line_136	1	17	Abdomen	1.11
127	line_136	1	17	Thorax	0.62
127	line_136	1	17	Abdomen	1.22
128	line_136	1	17	Thorax	0.6
128	line_136	1	17	Abdomen	1.25
129	line_136	2	17	Thorax	0.58
129	line_136	2	17	Abdomen	1.17
130	line_136	2	17	Thorax	0.51
130	line_136	2	17	Abdomen	NA
131	line_136	2	17	Thorax	NA
131	line_136	2	17	Abdomen	1.05
132	line_136	2	17	Thorax	0.63
132	line_136	2	17	Abdomen	1.08
133	line_136	2	17	Thorax	0.52
133	line_136	2	17	Abdomen	1.19
134	line_136	2	17	Thorax	NA
134	line_136	2	17	Abdomen	0.92
135	line_136	2	17	Thorax	0.58
135	line_136	2	17	Abdomen	1.03
136	line_136	2	17	Thorax	0.54
136	line_136	2	17	Abdomen	1.12
137	line_136	2	17	Thorax	0.58
137	line_136	2	17	Abdomen	1.1
138	line_136	2	17	Thorax	NA
138	line_136	2	17	Abdomen	1.23
139	line_136	3	17	Thorax	NA
139	line_136	3	17	Abdomen	1
140	line_136	3	17	Thorax	NA
140	line_136	3	17	Abdomen	1.16
141	line_136	1	28	Thorax	0.58
141	line_136	1	28	Abdomen	1
142	line_136	2	28	Thorax	0.43
142	line_136	2	28	Abdomen	1.06
143	line_136	2	28	Thorax	0.51
143	line_136	2	28	Abdomen	0.99
144	line_136	1	28	Thorax	0.55
144	line_136	1	28	Abdomen	1.09
145	line_136	1	28	Thorax	0.47
145	line_136	1	28	Abdomen	1.01
146	line_136	1	28	Thorax	0.46
146	line_136	1	28	Abdomen	0.94
147	line_136	1	28	Thorax	0.57
147	line_136	1	28	Abdomen	1.01
148	line_136	1	28	Thorax	0.49
148	line_136	1	28	Abdomen	0.89
149	line_136	2	28	Thorax	0.57
149	line_136	2	28	Abdomen	0.96
150	line_136	2	28	Thorax	0.58
150	line_136	2	28	Abdomen	1.02
151	line_136	2	28	Thorax	0.53
151	line_136	2	28	Abdomen	1.02
152	line_138	1	17	Thorax	0.6
152	line_138	1	17	Abdomen	1.11
153	line_138	2	17	Thorax	0.7
153	line_138	2	17	Abdomen	1.13
154	line_138	2	17	Thorax	0.59
154	line_138	2	17	Abdomen	1.1
155	line_138	2	17	Thorax	0.54
155	line_138	2	17	Abdomen	1.1
156	line_138	2	17	Thorax	0.61
156	line_138	2	17	Abdomen	1.12
157	line_138	2	17	Thorax	0.66
157	line_138	2	17	Abdomen	1
158	line_138	1	17	Thorax	0.68
158	line_138	1	17	Abdomen	1
159	line_138	1	17	Thorax	0.67
159	line_138	1	17	Abdomen	1
160	line_138	1	17	Thorax	0.58
160	line_138	1	17	Abdomen	1.03
161	line_138	1	17	Thorax	0.65
161	line_138	1	17	Abdomen	1.18
162	line_138	1	17	Thorax	0.63
162	line_138	1	17	Abdomen	1.18
163	line_138	1	17	Thorax	0.65
163	line_138	1	17	Abdomen	1.06
164	line_138	1	17	Thorax	NA
164	line_138	1	17	Abdomen	1.12
165	line_138	2	17	Thorax	0.61
165	line_138	2	17	Abdomen	1.11
166	line_138	1	28	Thorax	0.58
166	line_138	1	28	Abdomen	0.98
167	line_138	1	28	Thorax	0.63
167	line_138	1	28	Abdomen	1.11
168	line_138	1	28	Thorax	0.63
168	line_138	1	28	Abdomen	0.95
169	line_138	1	28	Thorax	0.59
169	line_138	1	28	Abdomen	0.99
170	line_138	1	28	Thorax	0.59
170	line_138	1	28	Abdomen	0.97
171	line_138	1	28	Thorax	0.61
171	line_138	1	28	Abdomen	1.08
172	line_138	1	28	Thorax	NA
172	line_138	1	28	Abdomen	0.99
173	line_138	1	28	Thorax	0.56
173	line_138	1	28	Abdomen	0.89
174	line_142	1	17	Thorax	0.62
174	line_142	1	17	Abdomen	1.17
175	line_142	1	17	Thorax	0.68
175	line_142	1	17	Abdomen	1.05
176	line_142	1	17	Thorax	0.6
176	line_142	1	17	Abdomen	1.24
177	line_142	1	17	Thorax	0.65
177	line_142	1	17	Abdomen	1.1
178	line_142	1	17	Thorax	0.75
178	line_142	1	17	Abdomen	1.06
179	line_142	1	17	Thorax	0.68
179	line_142	1	17	Abdomen	1.13
180	line_142	1	17	Thorax	0.65
180	line_142	1	17	Abdomen	1.04
181	line_142	1	17	Thorax	0.7
181	line_142	1	17	Abdomen	1.08
182	line_142	1	17	Thorax	0.7
182	line_142	1	17	Abdomen	1.15
183	line_142	1	17	Thorax	0.68
183	line_142	1	17	Abdomen	1.07
184	line_142	1	28	Thorax	0.67
184	line_142	1	28	Abdomen	0.95
185	line_142	1	28	Thorax	0.69
185	line_142	1	28	Abdomen	0.97
186	line_142	1	28	Thorax	0.57
186	line_142	1	28	Abdomen	0.99
187	line_142	1	28	Thorax	0.68
187	line_142	1	28	Abdomen	1.03
188	line_142	1	28	Thorax	0.64
188	line_142	1	28	Abdomen	0.87
189	line_142	1	28	Thorax	0.62
189	line_142	1	28	Abdomen	0.9
190	line_142	1	28	Thorax	0.66
190	line_142	1	28	Abdomen	1.06
191	line_142	1	28	Thorax	0.66
191	line_142	1	28	Abdomen	0.99
192	line_142	1	28	Thorax	0.58
192	line_142	1	28	Abdomen	0.95
193	line_142	1	28	Thorax	0.64
193	line_142	1	28	Abdomen	0.97
194	line_142	1	28	Thorax	0.63
194	line_142	1	28	Abdomen	1.06
195	line_142	1	28	Thorax	0.61
195	line_142	1	28	Abdomen	1.24
196	line_142	1	28	Thorax	NA
196	line_142	1	28	Abdomen	0.89
197	line_142	1	28	Thorax	0.57
197	line_142	1	28	Abdomen	0.92
198	line_142	2	28	Thorax	0.58
198	line_142	2	28	Abdomen	0.99
199	line_142	2	28	Thorax	NA
199	line_142	2	28	Abdomen	0.9
200	line_142	2	28	Thorax	0.59
200	line_142	2	28	Abdomen	0.9
201	line_142	2	28	Thorax	0.64
201	line_142	2	28	Abdomen	1.19
202	line_142	2	28	Thorax	0.58
202	line_142	2	28	Abdomen	0.95
203	line_142	2	28	Thorax	0.66
203	line_142	2	28	Abdomen	0.97
204	line_142	2	28	Thorax	0.65
204	line_142	2	28	Abdomen	0.91
205	line_149	1	17	Thorax	0.57
205	line_149	1	17	Abdomen	1.1
206	line_149	1	17	Thorax	0.68
206	line_149	1	17	Abdomen	1.2
207	line_149	1	17	Thorax	0.67
207	line_149	1	17	Abdomen	0.97
208	line_149	1	17	Thorax	0.64
208	line_149	1	17	Abdomen	1.12
209	line_149	1	17	Thorax	0.68
209	line_149	1	17	Abdomen	1.22
210	line_149	1	28	Thorax	0.59
210	line_149	1	28	Abdomen	0.94
211	line_149	1	28	Thorax	0.56
211	line_149	1	28	Abdomen	1.04
212	line_149	1	28	Thorax	0.53
212	line_149	1	28	Abdomen	1.13
213	line_149	1	28	Thorax	0.58
213	line_149	1	28	Abdomen	1.09
214	line_149	1	28	Thorax	0.5
214	line_149	1	28	Abdomen	0.95
215	line_149	1	28	Thorax	0.62
215	line_149	1	28	Abdomen	0.99
216	line_149	1	28	Thorax	0.5
216	line_149	1	28	Abdomen	0.97
217	line_149	1	28	Thorax	0.62
217	line_149	1	28	Abdomen	0.97
218	line_149	2	28	Thorax	0.59
218	line_149	2	28	Abdomen	1.15
219	line_149	2	28	Thorax	0.54
219	line_149	2	28	Abdomen	1.1
220	line_149	2	28	Thorax	0.53
220	line_149	2	28	Abdomen	1
221	line_149	2	28	Thorax	0.56
221	line_149	2	28	Abdomen	1.15
222	line_149	2	28	Thorax	0.57
222	line_149	2	28	Abdomen	1.02
223	line_149	2	28	Thorax	0.49
223	line_149	2	28	Abdomen	1.13
224	line_149	2	28	Thorax	0.55
224	line_149	2	28	Abdomen	0.98
225	line_149	2	28	Thorax	0.57
225	line_149	2	28	Abdomen	1.16
226	line_153	1	17	Thorax	0.59
226	line_153	1	17	Abdomen	1.17
227	line_153	1	17	Thorax	0.64
227	line_153	1	17	Abdomen	1.11
228	line_153	1	17	Thorax	0.64
228	line_153	1	17	Abdomen	1.06
229	line_153	1	17	Thorax	0.61
229	line_153	1	17	Abdomen	1.09
230	line_153	1	17	Thorax	0.58
230	line_153	1	17	Abdomen	1.02
231	line_153	1	17	Thorax	0.54
231	line_153	1	17	Abdomen	1.21
232	line_153	1	17	Thorax	0.62
232	line_153	1	17	Abdomen	1.03
233	line_153	1	28	Thorax	0.64
233	line_153	1	28	Abdomen	1.05
234	line_153	2	28	Thorax	0.66
234	line_153	2	28	Abdomen	1.15
235	line_153	2	28	Thorax	0.69
235	line_153	2	28	Abdomen	1.18
236	line_153	1	28	Thorax	0.63
236	line_153	1	28	Abdomen	1.17
237	line_153	1	28	Thorax	0.59
237	line_153	1	28	Abdomen	1.2
238	line_153	1	28	Thorax	0.61
238	line_153	1	28	Abdomen	1.02
239	line_153	1	28	Thorax	0.62
239	line_153	1	28	Abdomen	1.26
240	line_153	2	28	Thorax	0.58
240	line_153	2	28	Abdomen	1.02
241	line_153	2	28	Thorax	0.71
241	line_153	2	28	Abdomen	1.22
242	line_153	2	28	Thorax	0.63
242	line_153	2	28	Abdomen	1.1
243	line_153	2	28	Thorax	0.63
243	line_153	2	28	Abdomen	1.11
244	line_158	1	17	Thorax	0.64
244	line_158	1	17	Abdomen	1.24
245	line_158	1	17	Thorax	0.59
245	line_158	1	17	Abdomen	1.2
246	line_158	1	17	Thorax	0.64
246	line_158	1	17	Abdomen	1.25
247	line_158	1	17	Thorax	0.63
247	line_158	1	17	Abdomen	1.09
248	line_158	1	17	Thorax	0.52
248	line_158	1	17	Abdomen	0.99
249	line_158	1	17	Thorax	0.59
249	line_158	1	17	Abdomen	1.06
250	line_158	1	17	Thorax	0.61
250	line_158	1	17	Abdomen	1.09
251	line_158	1	17	Thorax	0.64
251	line_158	1	17	Abdomen	NA
252	line_158	2	17	Thorax	0.58
252	line_158	2	17	Abdomen	1.19
253	line_158	2	17	Thorax	0.6
253	line_158	2	17	Abdomen	1.07
254	line_158	2	17	Thorax	0.58
254	line_158	2	17	Abdomen	1.16
255	line_158	2	17	Thorax	0.66
255	line_158	2	17	Abdomen	1.05
256	line_158	2	17	Thorax	0.64
256	line_158	2	17	Abdomen	1.21
257	line_158	2	17	Thorax	0.62
257	line_158	2	17	Abdomen	1.16
258	line_158	2	17	Thorax	0.58
258	line_158	2	17	Abdomen	1.08
259	line_158	3	17	Thorax	0.61
259	line_158	3	17	Abdomen	1.02
260	line_158	3	17	Thorax	0.57
260	line_158	3	17	Abdomen	0.98
261	line_158	3	17	Thorax	0.57
261	line_158	3	17	Abdomen	1.02
262	line_158	3	17	Thorax	0.57
262	line_158	3	17	Abdomen	1.02
263	line_158	3	17	Thorax	0.62
263	line_158	3	17	Abdomen	1.14
264	line_158	3	17	Thorax	0.59
264	line_158	3	17	Abdomen	1.1
265	line_158	3	17	Thorax	0.57
265	line_158	3	17	Abdomen	1.02
266	line_158	3	17	Thorax	NA
266	line_158	3	17	Abdomen	0.93
267	line_158	3	17	Thorax	0.67
267	line_158	3	17	Abdomen	1.18
268	line_158	3	17	Thorax	0.55
268	line_158	3	17	Abdomen	1.1
269	line_158	1	28	Thorax	0.63
269	line_158	1	28	Abdomen	1.2
270	line_158	1	28	Thorax	0.64
270	line_158	1	28	Abdomen	1.11
271	line_158	1	28	Thorax	0.61
271	line_158	1	28	Abdomen	1.04
272	line_158	1	28	Thorax	0.58
272	line_158	1	28	Abdomen	1.04
273	line_158	1	28	Thorax	0.58
273	line_158	1	28	Abdomen	1.02
274	line_158	1	28	Thorax	0.55
274	line_158	1	28	Abdomen	1.03
275	line_161	1	17	Thorax	0.61
275	line_161	1	17	Abdomen	1.13
276	line_161	2	17	Thorax	0.65
276	line_161	2	17	Abdomen	1.3
277	line_161	2	17	Thorax	0.69
277	line_161	2	17	Abdomen	1.01
278	line_161	2	17	Thorax	0.51
278	line_161	2	17	Abdomen	0.93
279	line_161	2	17	Thorax	0.59
279	line_161	2	17	Abdomen	1.14
280	line_161	1	17	Thorax	0.6
280	line_161	1	17	Abdomen	1.18
281	line_161	1	17	Thorax	0.6
281	line_161	1	17	Abdomen	0.98
282	line_161	1	17	Thorax	0.61
282	line_161	1	17	Abdomen	1.09
283	line_161	1	17	Thorax	0.64
283	line_161	1	17	Abdomen	1.19
284	line_161	1	17	Thorax	0.59
284	line_161	1	17	Abdomen	1.05
285	line_161	1	17	Thorax	0.62
285	line_161	1	17	Abdomen	1.1
286	line_161	2	17	Thorax	0.65
286	line_161	2	17	Abdomen	1.19
287	line_161	2	17	Thorax	0.6
287	line_161	2	17	Abdomen	1.08
288	line_161	1	28	Thorax	0.65
288	line_161	1	28	Abdomen	1.22
289	line_161	2	28	Thorax	0.58
289	line_161	2	28	Abdomen	1.03
290	line_161	2	28	Thorax	0.63
290	line_161	2	28	Abdomen	1.01
291	line_161	2	28	Thorax	0.66
291	line_161	2	28	Abdomen	1.06
292	line_161	1	28	Thorax	0.58
292	line_161	1	28	Abdomen	1.02
293	line_161	1	28	Thorax	0.66
293	line_161	1	28	Abdomen	1.1
294	line_161	1	28	Thorax	0.72
294	line_161	1	28	Abdomen	1.11
295	line_161	1	28	Thorax	0.58
295	line_161	1	28	Abdomen	1.14
296	line_161	1	28	Thorax	0.7
296	line_161	1	28	Abdomen	1.05
297	line_161	2	28	Thorax	0.54
297	line_161	2	28	Abdomen	1.17
298	line_161	2	28	Thorax	0.67
298	line_161	2	28	Abdomen	1.06
299	line_161	2	28	Thorax	0.63
299	line_161	2	28	Abdomen	1.04
300	line_176	1	17	Thorax	0.71
300	line_176	1	17	Abdomen	1.21
301	line_176	1	17	Thorax	0.54
301	line_176	1	17	Abdomen	0.98
302	line_176	1	17	Thorax	0.53
302	line_176	1	17	Abdomen	0.98
303	line_176	1	17	Thorax	0.57
303	line_176	1	17	Abdomen	1.02
304	line_176	1	17	Thorax	0.53
304	line_176	1	17	Abdomen	1
305	line_176	1	17	Thorax	0.56
305	line_176	1	17	Abdomen	0.99
306	line_176	2	17	Thorax	0.59
306	line_176	2	17	Abdomen	1.11
307	line_176	2	17	Thorax	0.58
307	line_176	2	17	Abdomen	1.03
308	line_176	2	17	Thorax	NA
308	line_176	2	17	Abdomen	1.16
309	line_176	2	17	Thorax	0.5
309	line_176	2	17	Abdomen	1
310	line_176	2	17	Thorax	0.49
310	line_176	2	17	Abdomen	1
311	line_176	2	17	Thorax	0.57
311	line_176	2	17	Abdomen	1.07
312	line_176	2	17	Thorax	0.54
312	line_176	2	17	Abdomen	0.97
313	line_176	2	17	Thorax	0.53
313	line_176	2	17	Abdomen	0.97
314	line_176	2	17	Thorax	0.6
314	line_176	2	17	Abdomen	1.13
315	line_176	2	17	Thorax	0.56
315	line_176	2	17	Abdomen	0.99
316	line_176	2	17	Thorax	0.58
316	line_176	2	17	Abdomen	1.07
317	line_176	2	17	Thorax	0.47
317	line_176	2	17	Abdomen	1.17
318	line_176	2	17	Thorax	0.59
318	line_176	2	17	Abdomen	1.1
319	line_176	1	28	Thorax	0.52
319	line_176	1	28	Abdomen	0.88
320	line_176	1	28	Thorax	0.48
320	line_176	1	28	Abdomen	0.87
321	line_176	1	28	Thorax	0.56
321	line_176	1	28	Abdomen	0.88
322	line_176	1	28	Thorax	0.51
322	line_176	1	28	Abdomen	0.88
323	line_176	1	28	Thorax	0.47
323	line_176	1	28	Abdomen	0.86
324	line_176	1	28	Thorax	0.56
324	line_176	1	28	Abdomen	1.03
325	line_176	1	28	Thorax	0.55
325	line_176	1	28	Abdomen	0.89
326	line_176	1	28	Thorax	0.57
326	line_176	1	28	Abdomen	0.96
327	line_176	1	28	Thorax	0.54
327	line_176	1	28	Abdomen	0.94
328	line_176	1	28	Thorax	0.46
328	line_176	1	28	Abdomen	0.95
329	line_176	1	28	Thorax	0.47
329	line_176	1	28	Abdomen	0.97
330	line_176	1	28	Thorax	0.47
330	line_176	1	28	Abdomen	0.87
331	line_177	1	17	Thorax	0.49
331	line_177	1	17	Abdomen	1.18
332	line_177	1	17	Thorax	0.58
332	line_177	1	17	Abdomen	1.11
333	line_177	1	17	Thorax	0.63
333	line_177	1	17	Abdomen	1.06
334	line_177	1	17	Thorax	0.61
334	line_177	1	17	Abdomen	1.15
335	line_177	1	17	Thorax	0.59
335	line_177	1	17	Abdomen	1.19
336	line_177	1	17	Thorax	0.66
336	line_177	1	17	Abdomen	1.09
337	line_177	1	17	Thorax	0.63
337	line_177	1	17	Abdomen	1.07
338	line_177	1	17	Thorax	0.63
338	line_177	1	17	Abdomen	1.25
339	line_177	1	17	Thorax	0.64
339	line_177	1	17	Abdomen	1.21
340	line_177	1	17	Thorax	0.61
340	line_177	1	17	Abdomen	1.24
341	line_177	1	17	Thorax	0.63
341	line_177	1	17	Abdomen	1.2
342	line_177	1	17	Thorax	0.59
342	line_177	1	17	Abdomen	1.18
343	line_177	2	17	Thorax	0.6
343	line_177	2	17	Abdomen	1.17
344	line_177	2	17	Thorax	0.59
344	line_177	2	17	Abdomen	1.11
345	line_177	2	17	Thorax	0.61
345	line_177	2	17	Abdomen	1.09
346	line_177	2	17	Thorax	0.57
346	line_177	2	17	Abdomen	1.2
347	line_177	2	17	Thorax	0.61
347	line_177	2	17	Abdomen	1.21
348	line_177	2	17	Thorax	0.66
348	line_177	2	17	Abdomen	1.17
349	line_177	1	28	Thorax	0.53
349	line_177	1	28	Abdomen	1.05
350	line_177	1	28	Thorax	0.57
350	line_177	1	28	Abdomen	1.08
351	line_177	1	28	Thorax	0.56
351	line_177	1	28	Abdomen	1.14
352	line_177	1	28	Thorax	0.55
352	line_177	1	28	Abdomen	0.96
353	line_177	1	28	Thorax	0.58
353	line_177	1	28	Abdomen	1.12
354	line_177	1	28	Thorax	0.62
354	line_177	1	28	Abdomen	1.1
355	line_177	1	28	Thorax	0.55
355	line_177	1	28	Abdomen	1.05
356	line_177	1	28	Thorax	0.58
356	line_177	1	28	Abdomen	1.06
357	line_181	1	17	Thorax	0.63
357	line_181	1	17	Abdomen	1.01
358	line_181	1	17	Thorax	0.58
358	line_181	1	17	Abdomen	1.11
359	line_181	1	17	Thorax	0.69
359	line_181	1	17	Abdomen	1.1
360	line_181	1	17	Thorax	0.64
360	line_181	1	17	Abdomen	1.14
361	line_181	1	17	Thorax	0.61
361	line_181	1	17	Abdomen	1.08
362	line_181	1	17	Thorax	0.55
362	line_181	1	17	Abdomen	1.13
363	line_181	1	17	Thorax	0.59
363	line_181	1	17	Abdomen	1.16
364	line_181	1	17	Thorax	0.63
364	line_181	1	17	Abdomen	1.1
365	line_181	1	17	Thorax	0.65
365	line_181	1	17	Abdomen	1.07
366	line_181	1	17	Thorax	0.62
366	line_181	1	17	Abdomen	1.17
367	line_181	1	17	Thorax	0.63
367	line_181	1	17	Abdomen	1.15
368	line_181	2	17	Thorax	0.62
368	line_181	2	17	Abdomen	0.98
369	line_181	2	17	Thorax	0.58
369	line_181	2	17	Abdomen	0.96
370	line_181	2	17	Thorax	0.6
370	line_181	2	17	Abdomen	1.03
371	line_181	2	17	Thorax	0.61
371	line_181	2	17	Abdomen	1.04
372	line_181	1	28	Thorax	0.53
372	line_181	1	28	Abdomen	0.99
373	line_181	1	28	Thorax	0.63
373	line_181	1	28	Abdomen	0.98
374	line_181	1	28	Thorax	0.59
374	line_181	1	28	Abdomen	0.95
375	line_181	1	28	Thorax	0.59
375	line_181	1	28	Abdomen	1.04
376	line_181	1	28	Thorax	NA
376	line_181	1	28	Abdomen	0.89
377	line_181	1	28	Thorax	0.59
377	line_181	1	28	Abdomen	1.08
378	line_181	1	28	Thorax	0.55
378	line_181	1	28	Abdomen	0.9
379	line_181	1	28	Thorax	0.61
379	line_181	1	28	Abdomen	0.98
380	line_181	1	28	Thorax	0.51
380	line_181	1	28	Abdomen	0.87
381	line_181	1	28	Thorax	0.59
381	line_181	1	28	Abdomen	0.9
382	line_181	1	28	Thorax	0.51
382	line_181	1	28	Abdomen	0.94
383	line_181	1	28	Thorax	0.6
383	line_181	1	28	Abdomen	0.94
384	line_181	1	28	Thorax	0.5
384	line_181	1	28	Abdomen	0.86
385	line_181	1	28	Thorax	0.62
385	line_181	1	28	Abdomen	0.97
386	line_181	1	28	Thorax	0.55
386	line_181	1	28	Abdomen	0.96
387	line_181	1	28	Thorax	0.61
387	line_181	1	28	Abdomen	1.01
388	line_181	1	28	Thorax	0.55
388	line_181	1	28	Abdomen	1
389	line_181	1	28	Thorax	0.59
389	line_181	1	28	Abdomen	0.97
390	line_181	1	28	Thorax	0.59
390	line_181	1	28	Abdomen	0.97
391	line_181	1	28	Thorax	0.57
391	line_181	1	28	Abdomen	1.05
392	line_181	2	28	Thorax	0.56
392	line_181	2	28	Abdomen	1.01
393	line_181	2	28	Thorax	0.58
393	line_181	2	28	Abdomen	0.97
394	line_181	2	28	Thorax	0.56
394	line_181	2	28	Abdomen	1.03
395	line_181	2	28	Thorax	0.57
395	line_181	2	28	Abdomen	1.03
396	line_181	2	28	Thorax	0.62
396	line_181	2	28	Abdomen	1.03
397	line_181	2	28	Thorax	0.5
397	line_181	2	28	Abdomen	1.02
398	line_181	2	28	Thorax	0.59
398	line_181	2	28	Abdomen	1.06
399	line_181	2	28	Thorax	0.58
399	line_181	2	28	Abdomen	0.94
400	line_181	2	28	Thorax	0.58
400	line_181	2	28	Abdomen	1.02
401	line_181	2	28	Thorax	0.56
401	line_181	2	28	Abdomen	1.06
402	line_181	2	28	Thorax	0.5
402	line_181	2	28	Abdomen	1.04
403	line_181	2	28	Thorax	0.55
403	line_181	2	28	Abdomen	1.12
404	line_181	2	28	Thorax	0.58
404	line_181	2	28	Abdomen	1.07
405	line_189	1	17	Thorax	0.58
405	line_189	1	17	Abdomen	1.01
406	line_189	2	17	Thorax	0.59
406	line_189	2	17	Abdomen	1.19
407	line_189	2	17	Thorax	0.58
407	line_189	2	17	Abdomen	1.1
408	line_189	2	17	Thorax	0.53
408	line_189	2	17	Abdomen	0.99
409	line_189	1	17	Thorax	0.56
409	line_189	1	17	Abdomen	1.29
410	line_189	1	17	Thorax	0.58
410	line_189	1	17	Abdomen	1.12
411	line_189	1	17	Thorax	0.64
411	line_189	1	17	Abdomen	1.25
412	line_189	1	17	Thorax	0.63
412	line_189	1	17	Abdomen	1.09
413	line_189	1	17	Thorax	0.55
413	line_189	1	17	Abdomen	1.14
414	line_189	2	17	Thorax	0.6
414	line_189	2	17	Abdomen	1.21
415	line_189	2	17	Thorax	0.6
415	line_189	2	17	Abdomen	1.08
416	line_189	2	17	Thorax	0.58
416	line_189	2	17	Abdomen	1.16
417	line_189	1	28	Thorax	0.59
417	line_189	1	28	Abdomen	0.67
418	line_189	1	28	Thorax	0.53
418	line_189	1	28	Abdomen	0.76
419	line_189	1	28	Thorax	0.67
419	line_189	1	28	Abdomen	0.72
420	line_189	1	28	Thorax	0.63
420	line_189	1	28	Abdomen	0.77
421	line_189	1	28	Thorax	0.58
421	line_189	1	28	Abdomen	0.79
422	line_189	1	28	Thorax	0.59
422	line_189	1	28	Abdomen	0.62
423	line_189	1	28	Thorax	0.58
423	line_189	1	28	Abdomen	0.64
424	line_189	1	28	Thorax	0.53
424	line_189	1	28	Abdomen	0.81
425	line_189	1	28	Thorax	0.61
425	line_189	1	28	Abdomen	0.88
426	line_189	1	28	Thorax	0.62
426	line_189	1	28	Abdomen	0.71
427	line_189	2	28	Thorax	0.55
427	line_189	2	28	Abdomen	0.82
428	line_189	2	28	Thorax	0.47
428	line_189	2	28	Abdomen	0.92
429	line_189	2	28	Thorax	0.56
429	line_189	2	28	Abdomen	0.95
430	line_189	2	28	Thorax	0.56
430	line_189	2	28	Abdomen	0.91
431	line_189	2	28	Thorax	0.55
431	line_189	2	28	Abdomen	0.87
432	line_189	2	28	Thorax	0.56
432	line_189	2	28	Abdomen	0.87
433	line_189	2	28	Thorax	0.54
433	line_189	2	28	Abdomen	0.96
434	line_189	2	28	Thorax	0.48
434	line_189	2	28	Abdomen	0.97
435	line_189	2	28	Thorax	0.56
435	line_189	2	28	Abdomen	0.97
436	line_189	2	28	Thorax	0.52
436	line_189	2	28	Abdomen	0.88
437	line_195	1	17	Thorax	0.59
437	line_195	1	17	Abdomen	1
438	line_195	1	17	Thorax	0.62
438	line_195	1	17	Abdomen	1.05
439	line_195	1	17	Thorax	0.56
439	line_195	1	17	Abdomen	0.85
440	line_195	1	17	Thorax	0.51
440	line_195	1	17	Abdomen	1.02
441	line_195	1	17	Thorax	0.61
441	line_195	1	17	Abdomen	0.9
442	line_195	1	17	Thorax	0.56
442	line_195	1	17	Abdomen	1.02
443	line_195	1	17	Thorax	0.62
443	line_195	1	17	Abdomen	1.07
444	line_195	1	17	Thorax	0.6
444	line_195	1	17	Abdomen	0.89
445	line_195	1	17	Thorax	0.58
445	line_195	1	17	Abdomen	1.03
446	line_195	1	17	Thorax	0.58
446	line_195	1	17	Abdomen	0.97
447	line_195	1	28	Thorax	0.61
447	line_195	1	28	Abdomen	1.19
448	line_195	2	28	Thorax	0.54
448	line_195	2	28	Abdomen	1.04
449	line_195	2	28	Thorax	0.57
449	line_195	2	28	Abdomen	1.11
450	line_195	2	28	Thorax	0.55
450	line_195	2	28	Abdomen	1.07
451	line_195	2	28	Thorax	0.62
451	line_195	2	28	Abdomen	1.13
452	line_195	2	28	Thorax	0.59
452	line_195	2	28	Abdomen	1.07
453	line_195	1	28	Thorax	0.58
453	line_195	1	28	Abdomen	1.2
454	line_195	1	28	Thorax	0.47
454	line_195	1	28	Abdomen	1.09
455	line_195	1	28	Thorax	0.47
455	line_195	1	28	Abdomen	1.1
456	line_195	1	28	Thorax	0.54
456	line_195	1	28	Abdomen	1.08
457	line_195	1	28	Thorax	NA
457	line_195	1	28	Abdomen	1.1
458	line_195	1	28	Thorax	0.56
458	line_195	1	28	Abdomen	1.05
459	line_195	2	28	Thorax	0.58
459	line_195	2	28	Abdomen	1.05
460	line_195	2	28	Thorax	0.58
460	line_195	2	28	Abdomen	1.14
461	line_208	1	17	Thorax	0.68
461	line_208	1	17	Abdomen	1.07
462	line_208	1	17	Thorax	0.64
462	line_208	1	17	Abdomen	0.99
463	line_208	1	17	Thorax	0.68
463	line_208	1	17	Abdomen	1.09
464	line_208	1	17	Thorax	0.65
464	line_208	1	17	Abdomen	1.23
465	line_208	1	17	Thorax	0.66
465	line_208	1	17	Abdomen	1.19
466	line_208	1	17	Thorax	0.61
466	line_208	1	17	Abdomen	1.11
467	line_208	1	17	Thorax	0.58
467	line_208	1	17	Abdomen	1.23
468	line_208	1	17	Thorax	0.66
468	line_208	1	17	Abdomen	1.12
469	line_208	1	17	Thorax	0.67
469	line_208	1	17	Abdomen	1.19
470	line_208	1	17	Thorax	0.62
470	line_208	1	17	Abdomen	1.1
471	line_208	1	28	Thorax	0.58
471	line_208	1	28	Abdomen	1.13
472	line_208	1	28	Thorax	0.62
472	line_208	1	28	Abdomen	1.16
473	line_208	1	28	Thorax	0.66
473	line_208	1	28	Abdomen	1.21
474	line_208	1	28	Thorax	0.64
474	line_208	1	28	Abdomen	1.19
475	line_208	1	28	Thorax	0.58
475	line_208	1	28	Abdomen	1.12
476	line_208	1	28	Thorax	0.64
476	line_208	1	28	Abdomen	1.19
477	line_21	1	17	Thorax	NA
477	line_21	1	17	Abdomen	NA
478	line_21	1	17	Thorax	0.61
478	line_21	1	17	Abdomen	1.11
479	line_21	2	17	Thorax	0.65
479	line_21	2	17	Abdomen	1.11
480	line_21	2	17	Thorax	0.58
480	line_21	2	17	Abdomen	1.11
481	line_21	2	17	Thorax	0.59
481	line_21	2	17	Abdomen	1.22
482	line_21	2	17	Thorax	0.63
482	line_21	2	17	Abdomen	1.19
483	line_21	1	17	Thorax	0.55
483	line_21	1	17	Abdomen	1.09
484	line_21	1	17	Thorax	0.62
484	line_21	1	17	Abdomen	1.14
485	line_21	1	17	Thorax	0.52
485	line_21	1	17	Abdomen	1.07
486	line_21	1	17	Thorax	0.56
486	line_21	1	17	Abdomen	1.18
487	line_21	1	17	Thorax	NA
487	line_21	1	17	Abdomen	1.17
488	line_21	1	17	Thorax	0.59
488	line_21	1	17	Abdomen	1.22
489	line_21	2	17	Thorax	0.61
489	line_21	2	17	Abdomen	1.28
490	line_21	2	17	Thorax	NA
490	line_21	2	17	Abdomen	1.15
491	line_21	1	28	Thorax	0.58
491	line_21	1	28	Abdomen	0.94
492	line_21	2	28	Thorax	0.58
492	line_21	2	28	Abdomen	0.97
493	line_21	3	28	Thorax	0.57
493	line_21	3	28	Abdomen	1.06
494	line_21	3	28	Thorax	0.58
494	line_21	3	28	Abdomen	0.88
495	line_21	3	28	Thorax	0.57
495	line_21	3	28	Abdomen	1.06
496	line_21	3	28	Thorax	0.54
496	line_21	3	28	Abdomen	1.04
497	line_21	3	28	Thorax	0.58
497	line_21	3	28	Abdomen	1
498	line_21	1	28	Thorax	0.47
498	line_21	1	28	Abdomen	0.98
499	line_21	1	28	Thorax	0.54
499	line_21	1	28	Abdomen	1.03
500	line_21	1	28	Thorax	0.49
500	line_21	1	28	Abdomen	1.13
501	line_21	1	28	Thorax	0.58
501	line_21	1	28	Abdomen	1.15
502	line_21	2	28	Thorax	NA
502	line_21	2	28	Abdomen	1
503	line_21	2	28	Thorax	0.64
503	line_21	2	28	Abdomen	1.04
504	line_21	2	28	Thorax	0.56
504	line_21	2	28	Abdomen	1.04
505	line_21	2	28	Thorax	0.52
505	line_21	2	28	Abdomen	0.93
506	line_217	1	17	Thorax	0.64
506	line_217	1	17	Abdomen	1.25
507	line_217	1	17	Thorax	0.63
507	line_217	1	17	Abdomen	1.15
508	line_217	1	17	Thorax	0.59
508	line_217	1	17	Abdomen	1.1
509	line_217	1	17	Thorax	0.57
509	line_217	1	17	Abdomen	NA
510	line_217	1	17	Thorax	0.6
510	line_217	1	17	Abdomen	1.13
511	line_217	1	17	Thorax	0.57
511	line_217	1	17	Abdomen	1.17
512	line_217	1	17	Thorax	0.59
512	line_217	1	17	Abdomen	1.14
513	line_217	1	28	Thorax	0.58
513	line_217	1	28	Abdomen	0.94
514	line_217	2	28	Thorax	0.59
514	line_217	2	28	Abdomen	1.09
515	line_217	2	28	Thorax	0.58
515	line_217	2	28	Abdomen	1.11
516	line_217	2	28	Thorax	0.56
516	line_217	2	28	Abdomen	1.01
517	line_217	1	28	Thorax	0.52
517	line_217	1	28	Abdomen	1.01
518	line_217	1	28	Thorax	0.56
518	line_217	1	28	Abdomen	1
519	line_217	1	28	Thorax	0.58
519	line_217	1	28	Abdomen	0.99
520	line_217	1	28	Thorax	0.61
520	line_217	1	28	Abdomen	0.87
521	line_217	1	28	Thorax	NA
521	line_217	1	28	Abdomen	1.07
522	line_217	2	28	Thorax	0.5
522	line_217	2	28	Abdomen	0.97
523	line_217	2	28	Thorax	NA
523	line_217	2	28	Abdomen	1.11
524	line_217	2	28	Thorax	0.51
524	line_217	2	28	Abdomen	0.97
525	line_223	1	28	Thorax	0.56
525	line_223	1	28	Abdomen	1.15
526	line_223	1	28	Thorax	0.56
526	line_223	1	28	Abdomen	1.11
527	line_223	1	28	Thorax	0.58
527	line_223	1	28	Abdomen	1.06
528	line_223	1	28	Thorax	0.59
528	line_223	1	28	Abdomen	1.13
529	line_223	1	28	Thorax	0.62
529	line_223	1	28	Abdomen	1.17
530	line_223	1	28	Thorax	0.59
530	line_223	1	28	Abdomen	1.11
531	line_223	1	28	Thorax	0.52
531	line_223	1	28	Abdomen	1
532	line_227	1	17	Thorax	0.56
532	line_227	1	17	Abdomen	1.01
533	line_227	1	17	Thorax	0.65
533	line_227	1	17	Abdomen	0.89
534	line_227	1	17	Thorax	0.55
534	line_227	1	17	Abdomen	1
535	line_227	1	17	Thorax	0.58
535	line_227	1	17	Abdomen	1.01
536	line_227	1	17	Thorax	0.63
536	line_227	1	17	Abdomen	0.9
537	line_227	1	28	Thorax	0.54
537	line_227	1	28	Abdomen	0.82
538	line_227	1	28	Thorax	0.49
538	line_227	1	28	Abdomen	0.78
539	line_227	1	28	Thorax	0.47
539	line_227	1	28	Abdomen	0.81
540	line_227	1	28	Thorax	0.59
540	line_227	1	28	Abdomen	0.95
541	line_227	1	28	Thorax	0.52
541	line_227	1	28	Abdomen	0.98
542	line_227	1	28	Thorax	0.38
542	line_227	1	28	Abdomen	0.94
543	line_227	1	28	Thorax	0.37
543	line_227	1	28	Abdomen	0.88
544	line_227	1	28	Thorax	0.43
544	line_227	1	28	Abdomen	0.84
545	line_227	1	28	Thorax	0.47
545	line_227	1	28	Abdomen	0.81
546	line_227	1	28	Thorax	NA
546	line_227	1	28	Abdomen	0.79
547	line_227	1	28	Thorax	0.42
547	line_227	1	28	Abdomen	0.71
548	line_228	1	17	Thorax	0.68
548	line_228	1	17	Abdomen	1.33
549	line_228	1	17	Thorax	0.66
549	line_228	1	17	Abdomen	1.33
550	line_228	1	17	Thorax	0.6
550	line_228	1	17	Abdomen	1.25
551	line_228	1	17	Thorax	0.62
551	line_228	1	17	Abdomen	1.2
552	line_228	1	17	Thorax	0.56
552	line_228	1	17	Abdomen	1.23
553	line_228	1	17	Thorax	0.58
553	line_228	1	17	Abdomen	1.23
554	line_228	1	17	Thorax	0.66
554	line_228	1	17	Abdomen	1.2
555	line_228	1	17	Thorax	0.63
555	line_228	1	17	Abdomen	1.23
556	line_228	2	17	Thorax	0.63
556	line_228	2	17	Abdomen	1.14
557	line_228	2	17	Thorax	0.58
557	line_228	2	17	Abdomen	1
558	line_228	2	17	Thorax	0.57
558	line_228	2	17	Abdomen	1.08
559	line_228	2	17	Thorax	0.62
559	line_228	2	17	Abdomen	1.23
560	line_228	2	17	Thorax	NA
560	line_228	2	17	Abdomen	1.05
561	line_228	2	17	Thorax	0.62
561	line_228	2	17	Abdomen	1.11
562	line_228	2	17	Thorax	0.59
562	line_228	2	17	Abdomen	1.15
563	line_228	2	17	Thorax	0.61
563	line_228	2	17	Abdomen	1.23
564	line_228	2	17	Thorax	0.65
564	line_228	2	17	Abdomen	1.08
565	line_228	2	17	Thorax	0.56
565	line_228	2	17	Abdomen	1.13
566	line_228	2	17	Thorax	0.58
566	line_228	2	17	Abdomen	1.13
567	line_228	2	17	Thorax	NA
567	line_228	2	17	Abdomen	1.14
568	line_228	2	17	Thorax	0.63
568	line_228	2	17	Abdomen	1.07
569	line_228	2	17	Thorax	0.61
569	line_228	2	17	Abdomen	1.24
570	line_228	2	17	Thorax	0.58
570	line_228	2	17	Abdomen	1.11
571	line_228	2	17	Thorax	0.56
571	line_228	2	17	Abdomen	1.08
572	line_228	2	17	Thorax	NA
572	line_228	2	17	Abdomen	1.2
573	line_228	2	17	Thorax	0.6
573	line_228	2	17	Abdomen	1.15
574	line_228	2	17	Thorax	0.62
574	line_228	2	17	Abdomen	1.41
575	line_228	1	28	Thorax	0.52
575	line_228	1	28	Abdomen	0.94
576	line_228	1	28	Thorax	0.49
576	line_228	1	28	Abdomen	1
577	line_228	1	28	Thorax	0.57
577	line_228	1	28	Abdomen	0.96
578	line_228	1	28	Thorax	0.5
578	line_228	1	28	Abdomen	0.91
579	line_228	1	28	Thorax	0.56
579	line_228	1	28	Abdomen	1.04
580	line_228	1	28	Thorax	0.55
580	line_228	1	28	Abdomen	0.93
581	line_228	1	28	Thorax	0.54
581	line_228	1	28	Abdomen	0.94
582	line_228	1	28	Thorax	0.56
582	line_228	1	28	Abdomen	1.15
583	line_228	1	28	Thorax	0.6
583	line_228	1	28	Abdomen	1.01
584	line_228	1	28	Thorax	NA
584	line_228	1	28	Abdomen	0.89
585	line_228	1	28	Thorax	0.62
585	line_228	1	28	Abdomen	1.27
586	line_228	1	28	Thorax	0.53
586	line_228	1	28	Abdomen	1.03
587	line_228	1	28	Thorax	0.54
587	line_228	1	28	Abdomen	0.9
588	line_228	1	28	Thorax	0.51
588	line_228	1	28	Abdomen	0.96
589	line_228	1	28	Thorax	0.53
589	line_228	1	28	Abdomen	0.97
590	line_228	1	28	Thorax	0.54
590	line_228	1	28	Abdomen	0.98
591	line_228	1	28	Thorax	0.52
591	line_228	1	28	Abdomen	1.09
592	line_228	2	28	Thorax	0.56
592	line_228	2	28	Abdomen	1.15
593	line_228	2	28	Thorax	0.6
593	line_228	2	28	Abdomen	1.14
594	line_228	2	28	Thorax	0.56
594	line_228	2	28	Abdomen	1.2
595	line_228	2	28	Thorax	0.56
595	line_228	2	28	Abdomen	1.12
596	line_228	2	28	Thorax	0.58
596	line_228	2	28	Abdomen	1.11
597	line_229	1	17	Thorax	0.67
597	line_229	1	17	Abdomen	1.05
598	line_229	1	17	Thorax	0.63
598	line_229	1	17	Abdomen	1.06
599	line_229	1	17	Thorax	0.63
599	line_229	1	17	Abdomen	0.92
600	line_229	1	17	Thorax	0.55
600	line_229	1	17	Abdomen	0.92
601	line_229	1	17	Thorax	0.61
601	line_229	1	17	Abdomen	0.94
602	line_229	1	17	Thorax	0.55
602	line_229	1	17	Abdomen	1.13
603	line_229	1	17	Thorax	0.46
603	line_229	1	17	Abdomen	0.89
604	line_229	1	28	Thorax	0.53
604	line_229	1	28	Abdomen	0.99
605	line_229	1	28	Thorax	0.56
605	line_229	1	28	Abdomen	1.04
606	line_229	1	28	Thorax	0.58
606	line_229	1	28	Abdomen	0.92
607	line_229	1	28	Thorax	0.59
607	line_229	1	28	Abdomen	1.1
608	line_229	1	28	Thorax	0.58
608	line_229	1	28	Abdomen	0.93
609	line_229	1	28	Thorax	0.54
609	line_229	1	28	Abdomen	1.06
610	line_229	1	28	Thorax	0.54
610	line_229	1	28	Abdomen	1.03
611	line_233	1	17	Thorax	0.66
611	line_233	1	17	Abdomen	1.04
612	line_233	1	17	Thorax	0.58
612	line_233	1	17	Abdomen	1.11
613	line_233	1	17	Thorax	0.62
613	line_233	1	17	Abdomen	1.01
614	line_233	1	17	Thorax	0.58
614	line_233	1	17	Abdomen	1.19
615	line_233	1	17	Thorax	0.61
615	line_233	1	17	Abdomen	1.12
616	line_233	1	17	Thorax	NA
616	line_233	1	17	Abdomen	1.08
617	line_233	1	17	Thorax	0.67
617	line_233	1	17	Abdomen	1
618	line_233	1	17	Thorax	0.6
618	line_233	1	17	Abdomen	1
619	line_233	2	17	Thorax	0.64
619	line_233	2	17	Abdomen	1.01
620	line_233	2	17	Thorax	0.51
620	line_233	2	17	Abdomen	1.06
621	line_233	2	17	Thorax	0.59
621	line_233	2	17	Abdomen	0.92
622	line_233	2	17	Thorax	0.57
622	line_233	2	17	Abdomen	1.07
623	line_233	2	17	Thorax	0.54
623	line_233	2	17	Abdomen	1.02
624	line_233	2	17	Thorax	0.58
624	line_233	2	17	Abdomen	0.98
625	line_233	2	17	Thorax	0.58
625	line_233	2	17	Abdomen	0.81
626	line_233	1	28	Thorax	0.52
626	line_233	1	28	Abdomen	0.83
627	line_233	1	28	Thorax	0.55
627	line_233	1	28	Abdomen	0.91
628	line_233	1	28	Thorax	0.59
628	line_233	1	28	Abdomen	0.98
629	line_233	1	28	Thorax	0.58
629	line_233	1	28	Abdomen	0.88
630	line_233	1	28	Thorax	0.46
630	line_233	1	28	Abdomen	0.95
631	line_233	1	28	Thorax	0.58
631	line_233	1	28	Abdomen	1.02
632	line_233	1	28	Thorax	0.59
632	line_233	1	28	Abdomen	1
633	line_233	1	28	Thorax	0.53
633	line_233	1	28	Abdomen	0.93
634	line_233	2	28	Thorax	0.59
634	line_233	2	28	Abdomen	0.86
635	line_233	2	28	Thorax	NA
635	line_233	2	28	Abdomen	0.97
636	line_233	2	28	Thorax	0.58
636	line_233	2	28	Abdomen	0.95
637	line_233	2	28	Thorax	NA
637	line_233	2	28	Abdomen	0.97
638	line_233	2	28	Thorax	0.58
638	line_233	2	28	Abdomen	0.88
639	line_233	2	28	Thorax	0.52
639	line_233	2	28	Abdomen	0.95
640	line_233	2	28	Thorax	0.56
640	line_233	2	28	Abdomen	1.01
641	line_233	2	28	Thorax	0.57
641	line_233	2	28	Abdomen	0.74
642	line_233	2	28	Thorax	0.58
642	line_233	2	28	Abdomen	0.88
643	line_233	2	28	Thorax	0.6
643	line_233	2	28	Abdomen	0.84
644	line_235	1	17	Thorax	0.62
644	line_235	1	17	Abdomen	1.22
645	line_235	1	17	Thorax	0.66
645	line_235	1	17	Abdomen	1.2
646	line_235	1	17	Thorax	0.56
646	line_235	1	17	Abdomen	1.2
647	line_235	1	17	Thorax	NA
647	line_235	1	17	Abdomen	1.2
648	line_235	1	17	Thorax	0.65
648	line_235	1	17	Abdomen	1.14
649	line_235	1	17	Thorax	0.7
649	line_235	1	17	Abdomen	1.23
650	line_235	2	17	Thorax	0.49
650	line_235	2	17	Abdomen	1.05
651	line_235	2	17	Thorax	0.6
651	line_235	2	17	Abdomen	1
652	line_235	2	17	Thorax	0.62
652	line_235	2	17	Abdomen	1.08
653	line_235	2	17	Thorax	0.66
653	line_235	2	17	Abdomen	1
654	line_235	2	17	Thorax	0.64
654	line_235	2	17	Abdomen	1.01
655	line_235	2	17	Thorax	0.56
655	line_235	2	17	Abdomen	1.21
656	line_235	2	17	Thorax	0.62
656	line_235	2	17	Abdomen	1.2
657	line_235	2	17	Thorax	0.62
657	line_235	2	17	Abdomen	1.15
658	line_235	2	17	Thorax	0.63
658	line_235	2	17	Abdomen	1.18
659	line_235	2	17	Thorax	0.62
659	line_235	2	17	Abdomen	1.33
660	line_235	2	17	Thorax	0.68
660	line_235	2	17	Abdomen	1.31
661	line_235	2	17	Thorax	0.67
661	line_235	2	17	Abdomen	1.27
662	line_235	3	17	Thorax	0.55
662	line_235	3	17	Abdomen	NA
663	line_235	3	17	Thorax	NA
663	line_235	3	17	Abdomen	NA
664	line_235	3	17	Thorax	0.56
664	line_235	3	17	Abdomen	NA
665	line_235	3	17	Thorax	0.59
665	line_235	3	17	Abdomen	NA
666	line_235	3	17	Thorax	0.49
666	line_235	3	17	Abdomen	NA
667	line_235	3	17	Thorax	0.48
667	line_235	3	17	Abdomen	NA
668	line_235	3	17	Thorax	0.59
668	line_235	3	17	Abdomen	NA
669	line_235	3	17	Thorax	0.48
669	line_235	3	17	Abdomen	NA
670	line_235	3	17	Thorax	0.53
670	line_235	3	17	Abdomen	NA
671	line_235	3	17	Thorax	0.58
671	line_235	3	17	Abdomen	NA
672	line_235	3	17	Thorax	0.56
672	line_235	3	17	Abdomen	NA
673	line_235	3	17	Thorax	0.48
673	line_235	3	17	Abdomen	NA
674	line_235	3	17	Thorax	0.58
674	line_235	3	17	Abdomen	NA
675	line_235	1	28	Thorax	0.53
675	line_235	1	28	Abdomen	1.23
676	line_235	1	28	Thorax	0.56
676	line_235	1	28	Abdomen	1.09
677	line_235	1	28	Thorax	0.62
677	line_235	1	28	Abdomen	1.33
678	line_235	1	28	Thorax	0.61
678	line_235	1	28	Abdomen	1.2
679	line_235	1	28	Thorax	0.57
679	line_235	1	28	Abdomen	1.09
680	line_235	1	28	Thorax	0.58
680	line_235	1	28	Abdomen	1.24
681	line_235	1	28	Thorax	0.58
681	line_235	1	28	Abdomen	1.34
682	line_235	1	28	Thorax	0.53
682	line_235	1	28	Abdomen	1.4
683	line_235	1	28	Thorax	0.54
683	line_235	1	28	Abdomen	1.21
684	line_235	1	28	Thorax	0.52
684	line_235	1	28	Abdomen	1.35
685	line_235	1	28	Thorax	0.59
685	line_235	1	28	Abdomen	1.17
686	line_235	1	28	Thorax	0.6
686	line_235	1	28	Abdomen	1.34
687	line_237	1	17	Thorax	0.56
687	line_237	1	17	Abdomen	1.08
688	line_237	1	17	Thorax	0.6
688	line_237	1	17	Abdomen	1.24
689	line_237	1	17	Thorax	0.56
689	line_237	1	17	Abdomen	0.99
690	line_237	1	17	Thorax	0.62
690	line_237	1	17	Abdomen	1.34
691	line_237	1	17	Thorax	0.64
691	line_237	1	17	Abdomen	1.32
692	line_237	1	17	Thorax	0.63
692	line_237	1	17	Abdomen	1.22
693	line_237	1	17	Thorax	0.59
693	line_237	1	17	Abdomen	1.13
694	line_237	1	28	Thorax	0.47
694	line_237	1	28	Abdomen	1
695	line_237	1	28	Thorax	0.6
695	line_237	1	28	Abdomen	1.27
696	line_237	1	28	Thorax	0.52
696	line_237	1	28	Abdomen	0.94
697	line_237	1	28	Thorax	0.53
697	line_237	1	28	Abdomen	1.08
698	line_237	1	28	Thorax	0.5
698	line_237	1	28	Abdomen	1.01
699	line_237	1	28	Thorax	0.57
699	line_237	1	28	Abdomen	1
700	line_237	1	28	Thorax	0.58
700	line_237	1	28	Abdomen	0.93
701	line_237	1	28	Thorax	0.57
701	line_237	1	28	Abdomen	1.04
702	line_237	1	28	Thorax	0.49
702	line_237	1	28	Abdomen	1.01
703	line_237	1	28	Thorax	0.53
703	line_237	1	28	Abdomen	1.2
704	line_237	1	28	Thorax	0.58
704	line_237	1	28	Abdomen	0.99
705	line_237	1	28	Thorax	0.51
705	line_237	1	28	Abdomen	1
706	line_237	1	28	Thorax	0.58
706	line_237	1	28	Abdomen	1.03
707	line_237	1	28	Thorax	0.56
707	line_237	1	28	Abdomen	1.11
708	line_239	1	17	Thorax	0.64
708	line_239	1	17	Abdomen	1.1
709	line_239	1	17	Thorax	0.58
709	line_239	1	17	Abdomen	0.94
710	line_239	1	17	Thorax	0.58
710	line_239	1	17	Abdomen	0.94
711	line_239	1	17	Thorax	0.66
711	line_239	1	17	Abdomen	0.88
712	line_239	1	17	Thorax	0.58
712	line_239	1	17	Abdomen	0.95
713	line_239	1	17	Thorax	0.6
713	line_239	1	17	Abdomen	1
714	line_239	1	17	Thorax	0.66
714	line_239	1	17	Abdomen	1.06
715	line_239	1	17	Thorax	0.62
715	line_239	1	17	Abdomen	1.01
716	line_239	1	17	Thorax	0.64
716	line_239	1	17	Abdomen	0.91
717	line_239	1	17	Thorax	0.53
717	line_239	1	17	Abdomen	1.05
718	line_239	1	17	Thorax	0.5
718	line_239	1	17	Abdomen	0.95
719	line_239	1	17	Thorax	0.66
719	line_239	1	17	Abdomen	1.01
720	line_239	1	17	Thorax	0.58
720	line_239	1	17	Abdomen	1.35
721	line_239	2	17	Thorax	0.63
721	line_239	2	17	Abdomen	1.25
722	line_239	2	17	Thorax	0.59
722	line_239	2	17	Abdomen	1.19
723	line_239	2	17	Thorax	0.66
723	line_239	2	17	Abdomen	1.2
724	line_239	1	17	Thorax	0.59
724	line_239	1	17	Abdomen	1.05
725	line_239	1	17	Thorax	0.62
725	line_239	1	17	Abdomen	1.32
726	line_239	1	17	Thorax	0.59
726	line_239	1	17	Abdomen	1.21
727	line_239	1	17	Thorax	0.57
727	line_239	1	17	Abdomen	1.11
728	line_239	1	17	Thorax	0.55
728	line_239	1	17	Abdomen	1.32
729	line_239	2	17	Thorax	0.61
729	line_239	2	17	Abdomen	1.05
730	line_239	2	17	Thorax	0.54
730	line_239	2	17	Abdomen	1.23
731	line_239	2	17	Thorax	NA
731	line_239	2	17	Abdomen	1.27
732	line_239	2	17	Thorax	0.66
732	line_239	2	17	Abdomen	1.08
733	line_239	2	17	Thorax	NA
733	line_239	2	17	Abdomen	1.22
734	line_239	1	28	Thorax	0.58
734	line_239	1	28	Abdomen	0.93
735	line_239	1	28	Thorax	0.58
735	line_239	1	28	Abdomen	0.95
736	line_239	1	28	Thorax	0.61
736	line_239	1	28	Abdomen	1.19
737	line_239	1	28	Thorax	0.58
737	line_239	1	28	Abdomen	1.02
738	line_239	1	28	Thorax	0.58
738	line_239	1	28	Abdomen	0.84
739	line_239	1	28	Thorax	NA
739	line_239	1	28	Abdomen	0.99
740	line_239	1	28	Thorax	0.62
740	line_239	1	28	Abdomen	1.01
741	line_239	1	28	Thorax	0.59
741	line_239	1	28	Abdomen	1.02
742	line_239	1	28	Thorax	0.56
742	line_239	1	28	Abdomen	1.1
743	line_239	1	28	Thorax	0.62
743	line_239	1	28	Abdomen	1
744	line_239	1	28	Thorax	0.67
744	line_239	1	28	Abdomen	0.9
745	line_239	1	28	Thorax	0.59
745	line_239	1	28	Abdomen	0.97
746	line_256	1	17	Thorax	0.62
746	line_256	1	17	Abdomen	1.32
747	line_256	1	17	Thorax	0.65
747	line_256	1	17	Abdomen	1.28
748	line_256	1	17	Thorax	0.66
748	line_256	1	17	Abdomen	1.27
749	line_256	1	17	Thorax	0.5
749	line_256	1	17	Abdomen	1.27
750	line_256	1	17	Thorax	0.65
750	line_256	1	17	Abdomen	1.3
751	line_256	1	17	Thorax	0.56
751	line_256	1	17	Abdomen	1.17
752	line_256	1	17	Thorax	0.62
752	line_256	1	17	Abdomen	1.21
753	line_256	1	17	Thorax	0.66
753	line_256	1	17	Abdomen	1.04
754	line_256	1	17	Thorax	NA
754	line_256	1	17	Abdomen	1.21
755	line_256	1	17	Thorax	0.58
755	line_256	1	17	Abdomen	1.09
756	line_256	1	17	Thorax	0.6
756	line_256	1	17	Abdomen	1.15
757	line_256	1	28	Thorax	0.57
757	line_256	1	28	Abdomen	1
758	line_256	1	28	Thorax	0.65
758	line_256	1	28	Abdomen	1.01
759	line_256	1	28	Thorax	0.65
759	line_256	1	28	Abdomen	0.99
760	line_256	1	28	Thorax	0.58
760	line_256	1	28	Abdomen	0.98
761	line_256	1	28	Thorax	0.58
761	line_256	1	28	Abdomen	1
762	line_256	1	28	Thorax	0.57
762	line_256	1	28	Abdomen	1.09
763	line_256	1	28	Thorax	0.59
763	line_256	1	28	Abdomen	1.01
764	line_256	1	28	Thorax	0.59
764	line_256	1	28	Abdomen	0.97
765	line_256	1	28	Thorax	0.54
765	line_256	1	28	Abdomen	1.03
766	line_26	1	17	Thorax	0.65
766	line_26	1	17	Abdomen	1.33
767	line_26	1	17	Thorax	0.57
767	line_26	1	17	Abdomen	1.11
768	line_26	1	17	Thorax	0.65
768	line_26	1	17	Abdomen	1.19
769	line_26	1	17	Thorax	0.62
769	line_26	1	17	Abdomen	1.2
770	line_26	1	17	Thorax	0.63
770	line_26	1	17	Abdomen	1.39
771	line_26	1	17	Thorax	0.65
771	line_26	1	17	Abdomen	1.32
772	line_26	1	28	Thorax	0.58
772	line_26	1	28	Abdomen	0.83
773	line_26	2	28	Thorax	0.47
773	line_26	2	28	Abdomen	0.89
774	line_26	2	28	Thorax	0.57
774	line_26	2	28	Abdomen	0.8
775	line_26	2	28	Thorax	NA
775	line_26	2	28	Abdomen	0.83
776	line_26	1	28	Thorax	0.47
776	line_26	1	28	Abdomen	0.9
777	line_26	1	28	Thorax	0.53
777	line_26	1	28	Abdomen	0.87
778	line_26	1	28	Thorax	0.54
778	line_26	1	28	Abdomen	0.83
779	line_26	1	28	Thorax	0.48
779	line_26	1	28	Abdomen	0.76
780	line_26	1	28	Thorax	0.47
780	line_26	1	28	Abdomen	0.92
781	line_26	2	28	Thorax	0.57
781	line_26	2	28	Abdomen	0.87
782	line_26	2	28	Thorax	0.57
782	line_26	2	28	Abdomen	0.8
783	line_26	2	28	Thorax	0.54
783	line_26	2	28	Abdomen	0.81
784	line_28	1	17	Thorax	0.56
784	line_28	1	17	Abdomen	1.11
785	line_28	1	17	Thorax	0.65
785	line_28	1	17	Abdomen	1.13
786	line_28	1	17	Thorax	0.63
786	line_28	1	17	Abdomen	1.03
787	line_28	1	17	Thorax	0.64
787	line_28	1	17	Abdomen	1.05
788	line_28	1	17	Thorax	0.61
788	line_28	1	17	Abdomen	1.11
789	line_28	1	17	Thorax	0.58
789	line_28	1	17	Abdomen	1.13
790	line_28	1	17	Thorax	0.67
790	line_28	1	17	Abdomen	1.06
791	line_28	1	17	Thorax	0.57
791	line_28	1	17	Abdomen	0.94
792	line_28	1	28	Thorax	0.53
792	line_28	1	28	Abdomen	1.21
793	line_28	1	28	Thorax	0.56
793	line_28	1	28	Abdomen	1.11
794	line_28	1	28	Thorax	0.53
794	line_28	1	28	Abdomen	1.07
795	line_28	1	28	Thorax	0.58
795	line_28	1	28	Abdomen	1.03
796	line_28	1	28	Thorax	0.57
796	line_28	1	28	Abdomen	1.02
797	line_28	1	28	Thorax	0.48
797	line_28	1	28	Abdomen	1.11
798	line_28	1	28	Thorax	0.46
798	line_28	1	28	Abdomen	0.94
799	line_28	1	28	Thorax	0.6
799	line_28	1	28	Abdomen	1.11
800	line_28	1	28	Thorax	0.49
800	line_28	1	28	Abdomen	0.97
801	line_28	2	28	Thorax	0.55
801	line_28	2	28	Abdomen	1.03
802	line_28	2	28	Thorax	0.48
802	line_28	2	28	Abdomen	1.05
803	line_28	2	28	Thorax	0.51
803	line_28	2	28	Abdomen	0.9
804	line_28	2	28	Thorax	0.59
804	line_28	2	28	Abdomen	1.02
805	line_28	2	28	Thorax	0.58
805	line_28	2	28	Abdomen	1.06
806	line_280	1	17	Thorax	0.6
806	line_280	1	17	Abdomen	1.02
807	line_280	2	17	Thorax	0.6
807	line_280	2	17	Abdomen	1.04
808	line_280	2	17	Thorax	NA
808	line_280	2	17	Abdomen	1
809	line_280	2	17	Thorax	0.56
809	line_280	2	17	Abdomen	1.04
810	line_280	1	17	Thorax	0.6
810	line_280	1	17	Abdomen	1.03
811	line_280	1	17	Thorax	0.62
811	line_280	1	17	Abdomen	1.03
812	line_280	1	17	Thorax	NA
812	line_280	1	17	Abdomen	1.05
813	line_280	1	17	Thorax	0.68
813	line_280	1	17	Abdomen	1.02
814	line_280	1	17	Thorax	0.6
814	line_280	1	17	Abdomen	1
815	line_280	2	17	Thorax	0.66
815	line_280	2	17	Abdomen	1.07
816	line_280	2	17	Thorax	0.65
816	line_280	2	17	Abdomen	1.02
817	line_280	2	17	Thorax	0.66
817	line_280	2	17	Abdomen	1.21
818	line_280	1	17	Thorax	0.64
818	line_280	1	17	Abdomen	NA
819	line_280	1	17	Thorax	0.61
819	line_280	1	17	Abdomen	NA
820	line_280	1	17	Thorax	0.67
820	line_280	1	17	Abdomen	NA
821	line_280	1	28	Thorax	0.62
821	line_280	1	28	Abdomen	1.01
822	line_280	1	28	Thorax	0.47
822	line_280	1	28	Abdomen	0.88
823	line_280	1	28	Thorax	0.58
823	line_280	1	28	Abdomen	0.95
824	line_280	1	28	Thorax	0.64
824	line_280	1	28	Abdomen	1.18
825	line_280	1	28	Thorax	0.55
825	line_280	1	28	Abdomen	1.07
826	line_280	1	28	Thorax	0.6
826	line_280	1	28	Abdomen	1.11
827	line_280	1	28	Thorax	0.6
827	line_280	1	28	Abdomen	1
828	line_280	1	28	Thorax	0.54
828	line_280	1	28	Abdomen	NA
829	line_280	1	28	Thorax	NA
829	line_280	1	28	Abdomen	NA
830	line_280	1	28	Thorax	0.54
830	line_280	1	28	Abdomen	0.91
831	line_280	1	28	Thorax	0.48
831	line_280	1	28	Abdomen	NA
832	line_280	1	28	Thorax	NA
832	line_280	1	28	Abdomen	NA
833	line_280	1	28	Thorax	0.58
833	line_280	1	28	Abdomen	1.11
834	line_280	1	28	Thorax	0.51
834	line_280	1	28	Abdomen	NA
835	line_280	2	28	Thorax	0.59
835	line_280	2	28	Abdomen	1.06
836	line_280	2	28	Thorax	0.6
836	line_280	2	28	Abdomen	0.99
837	line_280	2	28	Thorax	0.56
837	line_280	2	28	Abdomen	1.01
838	line_280	2	28	Thorax	0.61
838	line_280	2	28	Abdomen	1.04
839	line_280	2	28	Thorax	0.6
839	line_280	2	28	Abdomen	1.04
840	line_280	2	28	Thorax	0.48
840	line_280	2	28	Abdomen	1.06
841	line_280	2	28	Thorax	0.65
841	line_280	2	28	Abdomen	1.04
842	line_287	1	17	Thorax	0.6
842	line_287	1	17	Abdomen	1.25
843	line_287	2	17	Thorax	0.66
843	line_287	2	17	Abdomen	1.05
844	line_287	2	17	Thorax	0.61
844	line_287	2	17	Abdomen	1.32
845	line_287	2	17	Thorax	0.62
845	line_287	2	17	Abdomen	1.05
846	line_287	2	17	Thorax	0.62
846	line_287	2	17	Abdomen	1.26
847	line_287	2	17	Thorax	0.66
847	line_287	2	17	Abdomen	NA
848	line_287	1	17	Thorax	0.59
848	line_287	1	17	Abdomen	1.19
849	line_287	1	17	Thorax	0.64
849	line_287	1	17	Abdomen	1.42
850	line_287	1	17	Thorax	0.59
850	line_287	1	17	Abdomen	1.09
851	line_287	1	17	Thorax	0.65
851	line_287	1	17	Abdomen	1.37
852	line_287	1	17	Thorax	0.6
852	line_287	1	17	Abdomen	1.32
853	line_287	2	17	Thorax	0.58
853	line_287	2	17	Abdomen	1.32
854	line_287	2	17	Thorax	0.63
854	line_287	2	17	Abdomen	1.3
855	line_287	1	28	Thorax	0.47
855	line_287	1	28	Abdomen	NA
856	line_287	2	28	Thorax	0.53
856	line_287	2	28	Abdomen	NA
857	line_287	2	28	Thorax	0.56
857	line_287	2	28	Abdomen	1.03
858	line_287	2	28	Thorax	0.51
858	line_287	2	28	Abdomen	0.96
859	line_287	2	28	Thorax	0.58
859	line_287	2	28	Abdomen	1.09
860	line_287	2	28	Thorax	0.53
860	line_287	2	28	Abdomen	0.97
861	line_287	2	28	Thorax	0.48
861	line_287	2	28	Abdomen	1
862	line_287	2	28	Thorax	0.58
862	line_287	2	28	Abdomen	0.93
863	line_287	1	28	Thorax	0.54
863	line_287	1	28	Abdomen	NA
864	line_287	1	28	Thorax	0.55
864	line_287	1	28	Abdomen	1.02
865	line_287	1	28	Thorax	0.53
865	line_287	1	28	Abdomen	0.97
866	line_287	1	28	Thorax	0.57
866	line_287	1	28	Abdomen	NA
867	line_287	1	28	Thorax	0.53
867	line_287	1	28	Abdomen	0.98
868	line_287	1	28	Thorax	0.54
868	line_287	1	28	Abdomen	NA
869	line_287	1	28	Thorax	0.51
869	line_287	1	28	Abdomen	0.97
870	line_287	2	28	Thorax	0.48
870	line_287	2	28	Abdomen	NA
871	line_287	3	28	Thorax	0.57
871	line_287	3	28	Abdomen	1.08
872	line_287	3	28	Thorax	0.58
872	line_287	3	28	Abdomen	1.05
873	line_287	3	28	Thorax	0.61
873	line_287	3	28	Abdomen	1.08
874	line_287	3	28	Thorax	0.62
874	line_287	3	28	Abdomen	1.22
875	line_287	3	28	Thorax	0.53
875	line_287	3	28	Abdomen	0.99
876	line_287	3	28	Thorax	0.59
876	line_287	3	28	Abdomen	1.11
877	line_287	3	28	Thorax	0.5
877	line_287	3	28	Abdomen	1.02
878	line_287	3	28	Thorax	0.64
878	line_287	3	28	Abdomen	1.13
879	line_287	2	28	Thorax	0.6
879	line_287	2	28	Abdomen	NA
880	line_287	3	28	Thorax	NA
880	line_287	3	28	Abdomen	1.13
881	line_301	1	17	Thorax	0.58
881	line_301	1	17	Abdomen	1.05
882	line_301	1	17	Thorax	0.61
882	line_301	1	17	Abdomen	1
883	line_301	1	17	Thorax	0.63
883	line_301	1	17	Abdomen	0.98
884	line_301	1	17	Thorax	0.64
884	line_301	1	17	Abdomen	1.09
885	line_301	1	17	Thorax	0.58
885	line_301	1	17	Abdomen	0.94
886	line_301	1	17	Thorax	0.64
886	line_301	1	17	Abdomen	1.02
887	line_301	1	28	Thorax	0.57
887	line_301	1	28	Abdomen	1.08
888	line_301	1	28	Thorax	0.55
888	line_301	1	28	Abdomen	1.23
889	line_301	1	28	Thorax	0.58
889	line_301	1	28	Abdomen	1.06
890	line_301	1	28	Thorax	0.53
890	line_301	1	28	Abdomen	1.24
891	line_301	1	28	Thorax	0.57
891	line_301	1	28	Abdomen	1.29
892	line_301	1	28	Thorax	0.56
892	line_301	1	28	Abdomen	0.99
893	line_301	1	28	Thorax	0.61
893	line_301	1	28	Abdomen	1.18
894	line_301	1	28	Thorax	0.58
894	line_301	1	28	Abdomen	NA
895	line_303	1	17	Thorax	0.63
895	line_303	1	17	Abdomen	1.11
896	line_303	1	17	Thorax	NA
896	line_303	1	17	Abdomen	1.06
897	line_303	1	17	Thorax	0.67
897	line_303	1	17	Abdomen	1.08
898	line_303	1	17	Thorax	0.61
898	line_303	1	17	Abdomen	1.14
899	line_303	1	17	Thorax	0.6
899	line_303	1	17	Abdomen	1.06
900	line_303	1	17	Thorax	0.67
900	line_303	1	17	Abdomen	1.09
901	line_303	1	17	Thorax	0.67
901	line_303	1	17	Abdomen	1.11
902	line_303	1	17	Thorax	0.61
902	line_303	1	17	Abdomen	1.05
903	line_303	1	17	Thorax	0.67
903	line_303	1	17	Abdomen	1.06
904	line_303	1	17	Thorax	0.67
904	line_303	1	17	Abdomen	1.04
905	line_303	1	17	Thorax	0.65
905	line_303	1	17	Abdomen	0.95
906	line_303	2	17	Thorax	0.58
906	line_303	2	17	Abdomen	1.08
907	line_303	2	17	Thorax	0.62
907	line_303	2	17	Abdomen	0.97
908	line_303	2	17	Thorax	0.58
908	line_303	2	17	Abdomen	1
909	line_303	2	17	Thorax	0.51
909	line_303	2	17	Abdomen	1.21
910	line_303	2	17	Thorax	0.59
910	line_303	2	17	Abdomen	1.12
911	line_303	2	17	Thorax	0.66
911	line_303	2	17	Abdomen	1.07
912	line_303	1	28	Thorax	0.58
912	line_303	1	28	Abdomen	1.24
913	line_303	1	28	Thorax	0.58
913	line_303	1	28	Abdomen	1.15
914	line_303	1	28	Thorax	0.55
914	line_303	1	28	Abdomen	1.09
915	line_303	1	28	Thorax	0.55
915	line_303	1	28	Abdomen	1.12
916	line_303	1	28	Thorax	0.58
916	line_303	1	28	Abdomen	1
917	line_303	1	28	Thorax	0.51
917	line_303	1	28	Abdomen	1.03
918	line_303	1	28	Thorax	0.59
918	line_303	1	28	Abdomen	0.98
919	line_304	1	17	Thorax	0.65
919	line_304	1	17	Abdomen	1.29
920	line_304	2	17	Thorax	0.61
920	line_304	2	17	Abdomen	1.27
921	line_304	2	17	Thorax	NA
921	line_304	2	17	Abdomen	1.22
922	line_304	1	17	Thorax	0.66
922	line_304	1	17	Abdomen	1.24
923	line_304	1	17	Thorax	0.67
923	line_304	1	17	Abdomen	1.21
924	line_304	1	17	Thorax	0.62
924	line_304	1	17	Abdomen	1.12
925	line_304	1	17	Thorax	0.58
925	line_304	1	17	Abdomen	1.15
926	line_304	1	17	Thorax	0.68
926	line_304	1	17	Abdomen	1.17
927	line_304	2	17	Thorax	0.56
927	line_304	2	17	Abdomen	1.12
928	line_304	2	17	Thorax	0.62
928	line_304	2	17	Abdomen	1.08
929	line_304	2	17	Thorax	0.61
929	line_304	2	17	Abdomen	1.21
930	line_304	1	28	Thorax	0.62
930	line_304	1	28	Abdomen	1.07
931	line_304	1	28	Thorax	0.61
931	line_304	1	28	Abdomen	1.12
932	line_304	1	28	Thorax	0.56
932	line_304	1	28	Abdomen	1.11
933	line_304	1	28	Thorax	0.58
933	line_304	1	28	Abdomen	1.11
934	line_304	1	28	Thorax	0.66
934	line_304	1	28	Abdomen	1
935	line_304	1	28	Thorax	0.62
935	line_304	1	28	Abdomen	1.18
936	line_304	1	28	Thorax	0.56
936	line_304	1	28	Abdomen	1.08
937	line_304	1	28	Thorax	0.68
937	line_304	1	28	Abdomen	1.08
938	line_304	1	28	Thorax	0.58
938	line_304	1	28	Abdomen	1.11
939	line_304	1	28	Thorax	0.63
939	line_304	1	28	Abdomen	1.03
940	line_304	1	28	Thorax	0.64
940	line_304	1	28	Abdomen	1.1
941	line_304	2	28	Thorax	0.58
941	line_304	2	28	Abdomen	1.41
942	line_304	2	28	Thorax	0.64
942	line_304	2	28	Abdomen	1.35
943	line_304	2	28	Thorax	0.59
943	line_304	2	28	Abdomen	1.53
944	line_304	2	28	Thorax	0.62
944	line_304	2	28	Abdomen	1.39
945	line_304	2	28	Thorax	0.61
945	line_304	2	28	Abdomen	1.12
946	line_304	2	28	Thorax	0.58
946	line_304	2	28	Abdomen	1.15
947	line_306	1	17	Thorax	0.61
947	line_306	1	17	Abdomen	1.11
948	line_306	1	17	Thorax	0.56
948	line_306	1	17	Abdomen	1.29
949	line_306	1	17	Thorax	0.61
949	line_306	1	17	Abdomen	1.11
950	line_306	1	17	Thorax	0.58
950	line_306	1	17	Abdomen	1.19
951	line_306	1	17	Thorax	0.59
951	line_306	1	17	Abdomen	1.27
952	line_306	1	17	Thorax	0.59
952	line_306	1	17	Abdomen	1.11
953	line_306	1	17	Thorax	0.52
953	line_306	1	17	Abdomen	0.98
954	line_306	1	17	Thorax	0.6
954	line_306	1	17	Abdomen	1.1
955	line_306	1	17	Thorax	0.62
955	line_306	1	17	Abdomen	1.29
956	line_306	1	17	Thorax	0.66
956	line_306	1	17	Abdomen	1.24
957	line_306	1	28	Thorax	0.64
957	line_306	1	28	Abdomen	1.34
958	line_306	2	28	Thorax	NA
958	line_306	2	28	Abdomen	1.06
959	line_306	2	28	Thorax	0.58
959	line_306	2	28	Abdomen	1.42
960	line_306	2	28	Thorax	0.56
960	line_306	2	28	Abdomen	1.2
961	line_306	1	28	Thorax	0.54
961	line_306	1	28	Abdomen	1.23
962	line_306	1	28	Thorax	0.56
962	line_306	1	28	Abdomen	1.15
963	line_306	1	28	Thorax	0.56
963	line_306	1	28	Abdomen	1.2
964	line_306	1	28	Thorax	0.55
964	line_306	1	28	Abdomen	1.11
965	line_306	1	28	Thorax	0.51
965	line_306	1	28	Abdomen	1.2
966	line_306	2	28	Thorax	NA
966	line_306	2	28	Abdomen	1.21
967	line_306	2	28	Thorax	0.64
967	line_306	2	28	Abdomen	1.24
968	line_307	1	17	Thorax	0.58
968	line_307	1	17	Abdomen	1.04
969	line_307	1	17	Thorax	0.64
969	line_307	1	17	Abdomen	1.14
970	line_307	1	17	Thorax	0.56
970	line_307	1	17	Abdomen	1
971	line_307	1	17	Thorax	0.57
971	line_307	1	17	Abdomen	1
972	line_307	1	17	Thorax	0.61
972	line_307	1	17	Abdomen	1.09
973	line_307	1	17	Thorax	0.55
973	line_307	1	17	Abdomen	1.08
974	line_307	1	17	Thorax	0.46
974	line_307	1	17	Abdomen	1.06
975	line_307	1	17	Thorax	0.6
975	line_307	1	17	Abdomen	1.1
976	line_307	1	17	Thorax	0.5
976	line_307	1	17	Abdomen	1.11
977	line_307	1	17	Thorax	0.57
977	line_307	1	17	Abdomen	1.21
978	line_307	1	17	Thorax	0.55
978	line_307	1	17	Abdomen	1.04
979	line_307	1	17	Thorax	0.6
979	line_307	1	17	Abdomen	1.11
980	line_307	1	17	Thorax	0.6
980	line_307	1	17	Abdomen	1.11
981	line_307	1	17	Thorax	0.58
981	line_307	1	17	Abdomen	1.1
982	line_307	1	17	Thorax	0.57
982	line_307	1	17	Abdomen	1.09
983	line_307	2	17	Thorax	0.49
983	line_307	2	17	Abdomen	1.2
984	line_307	3	17	Thorax	NA
984	line_307	3	17	Abdomen	1.23
985	line_307	3	17	Thorax	0.58
985	line_307	3	17	Abdomen	1.21
986	line_307	3	17	Thorax	0.6
986	line_307	3	17	Abdomen	1.22
987	line_307	2	17	Thorax	0.57
987	line_307	2	17	Abdomen	1.22
988	line_307	2	17	Thorax	0.56
988	line_307	2	17	Abdomen	1.4
989	line_307	2	17	Thorax	0.57
989	line_307	2	17	Abdomen	1.24
990	line_307	2	17	Thorax	0.59
990	line_307	2	17	Abdomen	1.36
991	line_307	2	17	Thorax	0.54
991	line_307	2	17	Abdomen	1.29
992	line_307	3	17	Thorax	0.54
992	line_307	3	17	Abdomen	1.11
993	line_307	3	17	Thorax	0.53
993	line_307	3	17	Abdomen	1.2
994	line_307	3	17	Thorax	0.6
994	line_307	3	17	Abdomen	1.18
995	line_307	1	28	Thorax	0.59
995	line_307	1	28	Abdomen	1.09
996	line_307	2	28	Thorax	0.51
996	line_307	2	28	Abdomen	1.12
997	line_307	2	28	Thorax	0.55
997	line_307	2	28	Abdomen	1.01
998	line_307	1	28	Thorax	0.55
998	line_307	1	28	Abdomen	1.13
999	line_307	1	28	Thorax	0.53
999	line_307	1	28	Abdomen	1.05
[truncated: 8,184 more rows]
