# Supplementary material for: Genetic basis of thermal plasticity variation in Drosophila melanogaster body size
Source: PLoS Genet. 2018 Sep 26;14(9):e1007686. doi: 10.1371/journal.pgen.1007686 (PMC6175520; doi:10.1371/journal.pgen.1007686)
Supplement: S2 Dataset — Raw data for size measurements (length in mm) in thoraxes and abdomens of flies reared at 17°C and at 28°C from the different genetic backgrounds used for functional validations. (XLSX) [file pgen.1007686.s013.xlsx]

## Sheet: Hoja1
S2 Dataset. Functional validations of selected GWAS candidates. Raw data for size measurements (length in mm) in thoraxes and abdomens of flies reared at 17°C and at 28°C from the different genetic backgrounds used for functional validations. Codes for Mendelian Randomization (MR) populations for each candidate SNP are: MR1 for SNP within gene CG43902, MR2 for SNP within gene ACC, MR3 for SNP wit…
Validation code	Fly ID	Genotype	Temperature	Body part	Replicate	Length (mm)
bab_btv	31_4_1	babGal4/mCherry	17	Abdomen	1	1.0411
bab_btv	31_4_1	babGal4/mCherry	17	Thorax	1	0.56621
bab_btv	31_4_10	babGal4/mCherry	17	Abdomen	3	1.06849
bab_btv	31_4_10	babGal4/mCherry	17	Thorax	3	0.557078
bab_btv	31_4_2	babGal4/mCherry	17	Abdomen	1	1.0137
bab_btv	31_4_2	babGal4/mCherry	17	Thorax	1	0.575342
bab_btv	31_4_3	babGal4/mCherry	17	Abdomen	1	1.09589
bab_btv	31_4_3	babGal4/mCherry	17	Thorax	1	0.584475
bab_btv	31_4_4	babGal4/mCherry	17	Abdomen	2	1.07763
bab_btv	31_4_4	babGal4/mCherry	17	Thorax	2	0.60274
bab_btv	31_4_5	babGal4/mCherry	17	Abdomen	2	1.19635
bab_btv	31_4_5	babGal4/mCherry	17	Thorax	2	0.60274
bab_btv	31_4_6	babGal4/mCherry	17	Abdomen	2	1.05936
bab_btv	31_4_6	babGal4/mCherry	17	Thorax	2	0.639269
bab_btv	31_4_7	babGal4/mCherry	17	Abdomen	3	1.16895
bab_btv	31_4_7	babGal4/mCherry	17	Thorax	3	0.639269
bab_btv	31_4_8	babGal4/mCherry	17	Abdomen	3	0.968037
bab_btv	31_4_8	babGal4/mCherry	17	Thorax	3	0.557078
bab_btv	31_4_9	babGal4/mCherry	17	Abdomen	3	1.14155
bab_btv	31_4_9	babGal4/mCherry	17	Thorax	3	0.593607
bab_btv	38_1_11	KK	17	Abdomen	1	0.958904
bab_btv	38_1_11	KK	17	Thorax	1	0.584475
bab_btv	38_1_12	KK	17	Abdomen	1	1.14155
bab_btv	38_1_12	KK	17	Thorax	1	0.60274
bab_btv	38_1_13	KK	17	Abdomen	1	0.995434
bab_btv	38_1_13	KK	17	Thorax	1	0.56621
bab_btv	38_1_14	KK	17	Abdomen	1	0.876712
bab_btv	38_1_14	KK	17	Thorax	1	0.60274
bab_btv	38_1_15	KK	17	Abdomen	1	1.0137
bab_btv	38_1_15	KK	17	Thorax	1	0.584475
bab_btv	38_1_16	KK	17	Abdomen	1	1.0137
bab_btv	38_1_16	KK	17	Thorax	1	0.557078
bab_btv	38_1_17	KK	17	Abdomen	1	0.995434
bab_btv	38_1_17	KK	17	Thorax	1	0.584475
bab_btv	38_1_18	KK	17	Abdomen	2	1.12329
bab_btv	38_1_18	KK	17	Thorax	2	0.611872
bab_btv	38_1_19	KK	17	Abdomen	2	1.15068
bab_btv	38_1_19	KK	17	Thorax	2	0.60274
bab_btv	38_1_20	KK	17	Abdomen	2	1.11416
bab_btv	38_1_20	KK	17	Thorax	2	0.575342
bab_btv	38_1_21	KK	17	Abdomen	2	1.19635
bab_btv	38_1_21	KK	17	Thorax	2	0.621005
bab_btv	38_1_22	KK	17	Abdomen	2	1.02283
bab_btv	38_1_22	KK	17	Thorax	2	0.56621
bab_btv	38_1_23	KK	17	Abdomen	2	1.09589
bab_btv	38_1_23	KK	17	Thorax	2	0.575342
bab_btv	38_1_24	KK	17	Abdomen	2	1.08676
bab_btv	38_1_24	KK	17	Thorax	2	0.593607
bab_btv	38_1_25	KK	17	Abdomen	3	0.986301
bab_btv	38_1_25	KK	17	Thorax	3	0.575342
bab_btv	38_1_26	KK	17	Abdomen	3	1.08676
bab_btv	38_1_26	KK	17	Thorax	3	0.621005
bab_btv	38_1_27	KK	17	Abdomen	3	0.968037
bab_btv	38_1_27	KK	17	Thorax	3	0.593607
bab_btv	38_1_28	KK	17	Abdomen	3	1.0411
bab_btv	38_1_28	KK	17	Thorax	3	0.593607
bab_btv	38_1_29	KK	17	Abdomen	3	0.940639
bab_btv	38_1_29	KK	17	Thorax	3	0.593607
bab_btv	38_1_30	KK	17	Abdomen	3	1.13242
bab_btv	38_1_30	KK	17	Thorax	3	0.630137
bab_btv	38_1_31	KK	17	Abdomen	3	0.803653
bab_btv	38_1_31	KK	17	Thorax	3	0.584475
bab_btv	38_2_1	KK	28	Abdomen	1	1.05023
bab_btv	38_2_1	KK	28	Thorax	1	0.575342
bab_btv	38_2_10	KK	28	Abdomen	3	1.00457
bab_btv	38_2_10	KK	28	Thorax	3	0.557078
bab_btv	38_2_11	KK	28	Abdomen	3	1.0137
bab_btv	38_2_11	KK	28	Thorax	3	0.575342
bab_btv	38_2_12	KK	28	Abdomen	3	1.03196
bab_btv	38_2_12	KK	28	Thorax	3	0.520548
bab_btv	38_2_13	KK	28	Abdomen	3	1.02283
bab_btv	38_2_13	KK	28	Thorax	3	0.584475
bab_btv	38_2_2	KK	28	Abdomen	1	1.05936
bab_btv	38_2_2	KK	28	Thorax	1	0.547945
bab_btv	38_2_3	KK	28	Abdomen	1	1.05936
bab_btv	38_2_3	KK	28	Thorax	1	0.557078
bab_btv	38_2_4	KK	28	Abdomen	1	NA
bab_btv	38_2_4	KK	28	Thorax	1	0.547945
bab_btv	38_2_5	KK	28	Abdomen	2	1.07763
bab_btv	38_2_5	KK	28	Thorax	2	0.593607
bab_btv	38_2_6	KK	28	Abdomen	2	1.11416
bab_btv	38_2_6	KK	28	Thorax	2	0.520548
bab_btv	38_2_7	KK	28	Abdomen	2	1.02283
bab_btv	38_2_7	KK	28	Thorax	2	0.584475
bab_btv	38_2_8	KK	28	Abdomen	2	0.986301
bab_btv	38_2_8	KK	28	Thorax	2	0.593607
bab_btv	38_2_9	KK	28	Abdomen	2	1.06849
bab_btv	38_2_9	KK	28	Thorax	2	0.593607
bab_btv	45_5_10	babGal4/mCherry	28	Abdomen	1	1.18721
bab_btv	45_5_10	babGal4/mCherry	28	Thorax	1	0.611872
bab_btv	45_5_11	babGal4/mCherry	28	Abdomen	1	1.22374
bab_btv	45_5_11	babGal4/mCherry	28	Thorax	1	0.575342
bab_btv	45_5_12	babGal4/mCherry	28	Abdomen	1	1.19635
bab_btv	45_5_12	babGal4/mCherry	28	Thorax	1	0.593607
bab_btv	45_5_13	babGal4/mCherry	28	Abdomen	1	1.15982
bab_btv	45_5_13	babGal4/mCherry	28	Thorax	1	0.593607
bab_btv	45_5_14	babGal4/mCherry	28	Abdomen	1	1.15982
bab_btv	45_5_14	babGal4/mCherry	28	Thorax	1	0.621005
bab_btv	45_5_15	babGal4/mCherry	28	Abdomen	1	1.20548
bab_btv	45_5_15	babGal4/mCherry	28	Thorax	1	0.648402
bab_btv	45_5_16	babGal4/mCherry	28	Abdomen	2	1.13242
bab_btv	45_5_16	babGal4/mCherry	28	Thorax	2	0.584475
bab_btv	45_5_17	babGal4/mCherry	28	Abdomen	2	1.09589
bab_btv	45_5_17	babGal4/mCherry	28	Thorax	2	0.611872
bab_btv	45_5_18	babGal4/mCherry	28	Abdomen	2	1.10502
bab_btv	45_5_18	babGal4/mCherry	28	Thorax	2	0.611872
bab_btv	45_5_19	babGal4/mCherry	28	Abdomen	2	1.15982
bab_btv	45_5_19	babGal4/mCherry	28	Thorax	2	0.630137
bab_btv	45_5_20	babGal4/mCherry	28	Abdomen	2	1.09589
bab_btv	45_5_20	babGal4/mCherry	28	Thorax	2	0.611872
bab_btv	45_6_1	babGal4/mCherry	28	Abdomen	3	1.08676
bab_btv	45_6_1	babGal4/mCherry	28	Thorax	3	0.575342
bab_btv	45_6_2	babGal4/mCherry	28	Abdomen	3	1.06849
bab_btv	45_6_2	babGal4/mCherry	28	Thorax	3	0.584475
bab_btv	45_6_3	babGal4/mCherry	28	Abdomen	3	1.15068
bab_btv	45_6_3	babGal4/mCherry	28	Thorax	3	0.584475
bab_btv	45_6_4	babGal4/mCherry	28	Abdomen	3	1.07763
bab_btv	45_6_4	babGal4/mCherry	28	Thorax	3	0.60274
bab_btv	40_2_15	babGal4/btv	17	Abdomen	1	1.21461
bab_btv	40_2_15	babGal4/btv	17	Thorax	1	0.666667
bab_btv	40_2_16	babGal4/btv	17	Abdomen	1	1.26027
bab_btv	40_2_16	babGal4/btv	17	Thorax	1	0.648402
bab_btv	40_2_17	babGal4/btv	17	Abdomen	1	1.26027
bab_btv	40_2_17	babGal4/btv	17	Thorax	1	0.657534
bab_btv	40_3_1	babGal4/btv	17	Abdomen	1	1.15068
bab_btv	40_3_1	babGal4/btv	17	Thorax	1	0.657534
bab_btv	40_3_10	babGal4/btv	17	Abdomen	3	1.14155
bab_btv	40_3_10	babGal4/btv	17	Thorax	3	0.639269
bab_btv	40_3_11	babGal4/btv	17	Abdomen	3	1.18721
bab_btv	40_3_11	babGal4/btv	17	Thorax	3	0.684932
bab_btv	40_3_12	babGal4/btv	17	Abdomen	3	1.24201
bab_btv	40_3_12	babGal4/btv	17	Thorax	3	0.684932
bab_btv	40_3_13	babGal4/btv	17	Abdomen	3	1.21461
bab_btv	40_3_13	babGal4/btv	17	Thorax	3	0.611872
bab_btv	40_3_2	babGal4/btv	17	Abdomen	1	1.28767
bab_btv	40_3_2	babGal4/btv	17	Thorax	1	0.666667
bab_btv	40_3_3	babGal4/btv	17	Abdomen	1	1.16895
bab_btv	40_3_3	babGal4/btv	17	Thorax	1	0.657534
bab_btv	40_3_4	babGal4/btv	17	Abdomen	1	1.2968
bab_btv	40_3_4	babGal4/btv	17	Thorax	1	0.621005
bab_btv	40_3_5	babGal4/btv	17	Abdomen	1	1.25114
bab_btv	40_3_5	babGal4/btv	17	Thorax	1	0.666667
bab_btv	40_3_6	babGal4/btv	17	Abdomen	2	1.23288
bab_btv	40_3_6	babGal4/btv	17	Thorax	2	0.666667
bab_btv	40_3_7	babGal4/btv	17	Abdomen	2	1.26027
bab_btv	40_3_7	babGal4/btv	17	Thorax	2	0.666667
bab_btv	40_3_8	babGal4/btv	17	Abdomen	2	1.28767
bab_btv	40_3_8	babGal4/btv	17	Thorax	2	0.675799
bab_btv	40_3_9	babGal4/btv	17	Abdomen	2	1.18721
bab_btv	40_3_9	babGal4/btv	17	Thorax	2	0.630137
bab_btv	41_2_1	babGal4/btv	28	Abdomen	1	1.23288
bab_btv	41_2_1	babGal4/btv	28	Thorax	1	0.593607
bab_btv	41_2_16	babGal4/btv	28	Abdomen	2	1.03196
bab_btv	41_2_16	babGal4/btv	28	Thorax	2	0.56621
bab_btv	41_2_2	babGal4/btv	28	Abdomen	1	1.15068
bab_btv	41_2_2	babGal4/btv	28	Thorax	1	0.584475
bab_btv	41_2_3	babGal4/btv	28	Abdomen	1	1.08676
bab_btv	41_2_3	babGal4/btv	28	Thorax	1	0.584475
bab_btv	41_2_4	babGal4/btv	28	Abdomen	1	NA
bab_btv	41_2_4	babGal4/btv	28	Thorax	1	0.584475
bab_btv	41_2_5	babGal4/btv	28	Abdomen	2	1.10502
bab_btv	41_2_5	babGal4/btv	28	Thorax	2	0.630137
bab_btv	41_2_6	babGal4/btv	28	Abdomen	2	1.16895
bab_btv	41_2_6	babGal4/btv	28	Thorax	2	0.575342
bab_btv	41_2_7	babGal4/btv	28	Abdomen	2	1.12329
bab_btv	41_2_7	babGal4/btv	28	Thorax	2	0.60274
bab_btv	41_2_8	babGal4/btv	28	Abdomen	2	1.12329
bab_btv	41_2_8	babGal4/btv	28	Thorax	2	0.575342
bab_btv	41_2_9	babGal4/btv	28	Abdomen	2	1.17808
bab_btv	41_2_9	babGal4/btv	28	Thorax	2	0.611872
bab_Eip	31_4_1	babGal4/mCherry	17	Abdomen	1	1.0411
bab_Eip	31_4_1	babGal4/mCherry	17	Thorax	1	0.56621
bab_Eip	31_4_10	babGal4/mCherry	17	Abdomen	3	1.06849
bab_Eip	31_4_10	babGal4/mCherry	17	Thorax	3	0.557078
bab_Eip	31_4_2	babGal4/mCherry	17	Abdomen	1	1.0137
bab_Eip	31_4_2	babGal4/mCherry	17	Thorax	1	0.575342
bab_Eip	31_4_3	babGal4/mCherry	17	Abdomen	1	1.09589
bab_Eip	31_4_3	babGal4/mCherry	17	Thorax	1	0.584475
bab_Eip	31_4_4	babGal4/mCherry	17	Abdomen	2	1.07763
bab_Eip	31_4_4	babGal4/mCherry	17	Thorax	2	0.60274
bab_Eip	31_4_5	babGal4/mCherry	17	Abdomen	2	1.19635
bab_Eip	31_4_5	babGal4/mCherry	17	Thorax	2	0.60274
bab_Eip	31_4_6	babGal4/mCherry	17	Abdomen	2	1.05936
bab_Eip	31_4_6	babGal4/mCherry	17	Thorax	2	0.639269
bab_Eip	31_4_7	babGal4/mCherry	17	Abdomen	3	1.16895
bab_Eip	31_4_7	babGal4/mCherry	17	Thorax	3	0.639269
bab_Eip	31_4_8	babGal4/mCherry	17	Abdomen	3	0.968037
bab_Eip	31_4_8	babGal4/mCherry	17	Thorax	3	0.557078
bab_Eip	31_4_9	babGal4/mCherry	17	Abdomen	3	1.14155
bab_Eip	31_4_9	babGal4/mCherry	17	Thorax	3	0.593607
bab_Eip	38_1_11	KK	17	Abdomen	1	0.958904
bab_Eip	38_1_11	KK	17	Thorax	1	0.584475
bab_Eip	38_1_12	KK	17	Abdomen	1	1.14155
bab_Eip	38_1_12	KK	17	Thorax	1	0.60274
bab_Eip	38_1_13	KK	17	Abdomen	1	0.995434
bab_Eip	38_1_13	KK	17	Thorax	1	0.56621
bab_Eip	38_1_14	KK	17	Abdomen	1	0.876712
bab_Eip	38_1_14	KK	17	Thorax	1	0.60274
bab_Eip	38_1_15	KK	17	Abdomen	1	1.0137
bab_Eip	38_1_15	KK	17	Thorax	1	0.584475
bab_Eip	38_1_16	KK	17	Abdomen	1	1.0137
bab_Eip	38_1_16	KK	17	Thorax	1	0.557078
bab_Eip	38_1_17	KK	17	Abdomen	1	0.995434
bab_Eip	38_1_17	KK	17	Thorax	1	0.584475
bab_Eip	38_1_18	KK	17	Abdomen	2	1.12329
bab_Eip	38_1_18	KK	17	Thorax	2	0.611872
bab_Eip	38_1_19	KK	17	Abdomen	2	1.15068
bab_Eip	38_1_19	KK	17	Thorax	2	0.60274
bab_Eip	38_1_20	KK	17	Abdomen	2	1.11416
bab_Eip	38_1_20	KK	17	Thorax	2	0.575342
bab_Eip	38_1_21	KK	17	Abdomen	2	1.19635
bab_Eip	38_1_21	KK	17	Thorax	2	0.621005
bab_Eip	38_1_22	KK	17	Abdomen	2	1.02283
bab_Eip	38_1_22	KK	17	Thorax	2	0.56621
bab_Eip	38_1_23	KK	17	Abdomen	2	1.09589
bab_Eip	38_1_23	KK	17	Thorax	2	0.575342
bab_Eip	38_1_24	KK	17	Abdomen	2	1.08676
bab_Eip	38_1_24	KK	17	Thorax	2	0.593607
bab_Eip	38_1_25	KK	17	Abdomen	3	0.986301
bab_Eip	38_1_25	KK	17	Thorax	3	0.575342
bab_Eip	38_1_26	KK	17	Abdomen	3	1.08676
bab_Eip	38_1_26	KK	17	Thorax	3	0.621005
bab_Eip	38_1_27	KK	17	Abdomen	3	0.968037
bab_Eip	38_1_27	KK	17	Thorax	3	0.593607
bab_Eip	38_1_28	KK	17	Abdomen	3	1.0411
bab_Eip	38_1_28	KK	17	Thorax	3	0.593607
bab_Eip	38_1_29	KK	17	Abdomen	3	0.940639
bab_Eip	38_1_29	KK	17	Thorax	3	0.593607
bab_Eip	38_1_30	KK	17	Abdomen	3	1.13242
bab_Eip	38_1_30	KK	17	Thorax	3	0.630137
bab_Eip	38_1_31	KK	17	Abdomen	3	0.803653
bab_Eip	38_1_31	KK	17	Thorax	3	0.584475
bab_Eip	38_2_1	KK	28	Abdomen	1	1.05023
bab_Eip	38_2_1	KK	28	Thorax	1	0.575342
bab_Eip	38_2_10	KK	28	Abdomen	3	1.00457
bab_Eip	38_2_10	KK	28	Thorax	3	0.557078
bab_Eip	38_2_11	KK	28	Abdomen	3	1.0137
bab_Eip	38_2_11	KK	28	Thorax	3	0.575342
bab_Eip	38_2_12	KK	28	Abdomen	3	1.03196
bab_Eip	38_2_12	KK	28	Thorax	3	0.520548
bab_Eip	38_2_13	KK	28	Abdomen	3	1.02283
bab_Eip	38_2_13	KK	28	Thorax	3	0.584475
bab_Eip	38_2_2	KK	28	Abdomen	1	1.05936
bab_Eip	38_2_2	KK	28	Thorax	1	0.547945
bab_Eip	38_2_3	KK	28	Abdomen	1	1.05936
bab_Eip	38_2_3	KK	28	Thorax	1	0.557078
bab_Eip	38_2_4	KK	28	Abdomen	1	NA
bab_Eip	38_2_4	KK	28	Thorax	1	0.547945
bab_Eip	38_2_5	KK	28	Abdomen	2	1.07763
bab_Eip	38_2_5	KK	28	Thorax	2	0.593607
bab_Eip	38_2_6	KK	28	Abdomen	2	1.11416
bab_Eip	38_2_6	KK	28	Thorax	2	0.520548
bab_Eip	38_2_7	KK	28	Abdomen	2	1.02283
bab_Eip	38_2_7	KK	28	Thorax	2	0.584475
bab_Eip	38_2_8	KK	28	Abdomen	2	0.986301
bab_Eip	38_2_8	KK	28	Thorax	2	0.593607
bab_Eip	38_2_9	KK	28	Abdomen	2	1.06849
bab_Eip	38_2_9	KK	28	Thorax	2	0.593607
bab_Eip	45_5_10	babGal4/mCherry	28	Abdomen	1	1.18721
bab_Eip	45_5_10	babGal4/mCherry	28	Thorax	1	0.611872
bab_Eip	45_5_11	babGal4/mCherry	28	Abdomen	1	1.22374
bab_Eip	45_5_11	babGal4/mCherry	28	Thorax	1	0.575342
bab_Eip	45_5_12	babGal4/mCherry	28	Abdomen	1	1.19635
bab_Eip	45_5_12	babGal4/mCherry	28	Thorax	1	0.593607
bab_Eip	45_5_13	babGal4/mCherry	28	Abdomen	1	1.15982
bab_Eip	45_5_13	babGal4/mCherry	28	Thorax	1	0.593607
bab_Eip	45_5_14	babGal4/mCherry	28	Abdomen	1	1.15982
bab_Eip	45_5_14	babGal4/mCherry	28	Thorax	1	0.621005
bab_Eip	45_5_15	babGal4/mCherry	28	Abdomen	1	1.20548
bab_Eip	45_5_15	babGal4/mCherry	28	Thorax	1	0.648402
bab_Eip	45_5_16	babGal4/mCherry	28	Abdomen	2	1.13242
bab_Eip	45_5_16	babGal4/mCherry	28	Thorax	2	0.584475
bab_Eip	45_5_17	babGal4/mCherry	28	Abdomen	2	1.09589
bab_Eip	45_5_17	babGal4/mCherry	28	Thorax	2	0.611872
bab_Eip	45_5_18	babGal4/mCherry	28	Abdomen	2	1.10502
bab_Eip	45_5_18	babGal4/mCherry	28	Thorax	2	0.611872
bab_Eip	45_5_19	babGal4/mCherry	28	Abdomen	2	1.15982
bab_Eip	45_5_19	babGal4/mCherry	28	Thorax	2	0.630137
bab_Eip	45_5_20	babGal4/mCherry	28	Abdomen	2	1.09589
bab_Eip	45_5_20	babGal4/mCherry	28	Thorax	2	0.611872
bab_Eip	45_6_1	babGal4/mCherry	28	Abdomen	3	1.08676
bab_Eip	45_6_1	babGal4/mCherry	28	Thorax	3	0.575342
bab_Eip	45_6_2	babGal4/mCherry	28	Abdomen	3	1.06849
bab_Eip	45_6_2	babGal4/mCherry	28	Thorax	3	0.584475
bab_Eip	45_6_3	babGal4/mCherry	28	Abdomen	3	1.15068
bab_Eip	45_6_3	babGal4/mCherry	28	Thorax	3	0.584475
bab_Eip	45_6_4	babGal4/mCherry	28	Abdomen	3	1.07763
bab_Eip	45_6_4	babGal4/mCherry	28	Thorax	3	0.60274
bab_Eip	25_2_11	babGal4/Eip75B	17	Abdomen	1	1.09589
bab_Eip	25_2_11	babGal4/Eip75B	17	Thorax	1	0.630137
bab_Eip	25_2_12	babGal4/Eip75B	17	Abdomen	1	1.12329
bab_Eip	25_2_12	babGal4/Eip75B	17	Thorax	1	0.666667
bab_Eip	25_2_13	babGal4/Eip75B	17	Abdomen	1	1.2968
bab_Eip	25_2_13	babGal4/Eip75B	17	Thorax	1	0.648402
bab_Eip	25_2_14	babGal4/Eip75B	17	Abdomen	2	1.24201
bab_Eip	25_2_14	babGal4/Eip75B	17	Thorax	2	0.657534
bab_Eip	25_2_15	babGal4/Eip75B	17	Abdomen	2	1.28767
bab_Eip	25_2_15	babGal4/Eip75B	17	Thorax	2	0.639269
bab_Eip	33_3_1	babGal4/Eip75B	17	Abdomen	1	1.19635
bab_Eip	33_3_1	babGal4/Eip75B	17	Thorax	1	0.621005
bab_Eip	33_3_10	babGal4/Eip75B	17	Abdomen	3	1.12329
bab_Eip	33_3_10	babGal4/Eip75B	17	Thorax	3	0.657534
bab_Eip	33_3_11	babGal4/Eip75B	17	Abdomen	3	1.16895
bab_Eip	33_3_11	babGal4/Eip75B	17	Thorax	3	0.630137
bab_Eip	33_3_12	babGal4/Eip75B	17	Abdomen	3	1.15982
bab_Eip	33_3_12	babGal4/Eip75B	17	Thorax	3	0.648402
bab_Eip	33_3_13	babGal4/Eip75B	17	Abdomen	3	NA
bab_Eip	33_3_13	babGal4/Eip75B	17	Thorax	3	0.630137
bab_Eip	33_3_2	babGal4/Eip75B	17	Abdomen	1	1.17808
bab_Eip	33_3_2	babGal4/Eip75B	17	Thorax	1	0.630137
bab_Eip	33_3_3	babGal4/Eip75B	17	Abdomen	1	1.18721
bab_Eip	33_3_3	babGal4/Eip75B	17	Thorax	1	0.630137
bab_Eip	33_3_4	babGal4/Eip75B	17	Abdomen	1	1.14155
bab_Eip	33_3_4	babGal4/Eip75B	17	Thorax	1	0.639269
bab_Eip	33_3_5	babGal4/Eip75B	17	Abdomen	1	1.15982
bab_Eip	33_3_5	babGal4/Eip75B	17	Thorax	1	0.621005
bab_Eip	33_3_6	babGal4/Eip75B	17	Abdomen	2	1.15068
bab_Eip	33_3_6	babGal4/Eip75B	17	Thorax	2	0.630137
bab_Eip	33_3_7	babGal4/Eip75B	17	Abdomen	2	1.15982
bab_Eip	33_3_7	babGal4/Eip75B	17	Thorax	2	0.639269
bab_Eip	33_3_8	babGal4/Eip75B	17	Abdomen	2	1.24201
bab_Eip	33_3_8	babGal4/Eip75B	17	Thorax	2	0.648402
bab_Eip	33_3_9	babGal4/Eip75B	17	Abdomen	2	1.24201
bab_Eip	33_3_9	babGal4/Eip75B	17	Thorax	2	0.639269
bab_Eip	34_2_11	babGal4/Eip75B	28	Abdomen	1	1.20548
bab_Eip	34_2_11	babGal4/Eip75B	28	Thorax	1	0.648402
bab_Eip	34_2_12	babGal4/Eip75B	28	Abdomen	1	1.18721
bab_Eip	34_2_12	babGal4/Eip75B	28	Thorax	1	0.639269
bab_Eip	34_2_13	babGal4/Eip75B	28	Abdomen	1	1.14155
bab_Eip	34_2_13	babGal4/Eip75B	28	Thorax	1	0.675799
bab_Eip	34_2_14	babGal4/Eip75B	28	Abdomen	1	1.15982
bab_Eip	34_2_14	babGal4/Eip75B	28	Thorax	1	0.684932
bab_Eip	34_2_15	babGal4/Eip75B	28	Abdomen	1	1.14155
bab_Eip	34_2_15	babGal4/Eip75B	28	Thorax	1	0.666667
bab_Eip	34_3_1	babGal4/Eip75B	28	Abdomen	2	1.05936
bab_Eip	34_3_1	babGal4/Eip75B	28	Thorax	2	0.593607
bab_Eip	34_3_2	babGal4/Eip75B	28	Abdomen	2	1.06849
bab_Eip	34_3_2	babGal4/Eip75B	28	Thorax	2	0.639269
bab_Eip	34_3_3	babGal4/Eip75B	28	Abdomen	2	1.07763
bab_Eip	34_3_3	babGal4/Eip75B	28	Thorax	2	0.538813
bab_Eip	34_3_4	babGal4/Eip75B	28	Abdomen	3	1.06849
bab_Eip	34_3_4	babGal4/Eip75B	28	Thorax	3	0.584475
bab_Eip	34_3_5	babGal4/Eip75B	28	Abdomen	3	1.07763
bab_Eip	34_3_5	babGal4/Eip75B	28	Thorax	3	0.621005
bab_Eip	34_3_6	babGal4/Eip75B	28	Abdomen	3	1.00457
bab_Eip	34_3_6	babGal4/Eip75B	28	Thorax	3	0.611872
bab_Eip	34_3_7	babGal4/Eip75B	28	Abdomen	3	1.05936
bab_Eip	34_3_7	babGal4/Eip75B	28	Thorax	3	0.575342
bab_Eip	34_3_8	babGal4/Eip75B	28	Abdomen	3	1.09589
bab_Eip	34_3_8	babGal4/Eip75B	28	Thorax	3	0.60274
bab_Optix	31_4_1	babGal4/mCherry	17	Abdomen	1	1.0411
bab_Optix	31_4_1	babGal4/mCherry	17	Thorax	1	0.56621
bab_Optix	31_4_10	babGal4/mCherry	17	Abdomen	3	1.06849
bab_Optix	31_4_10	babGal4/mCherry	17	Thorax	3	0.557078
bab_Optix	31_4_2	babGal4/mCherry	17	Abdomen	1	1.0137
bab_Optix	31_4_2	babGal4/mCherry	17	Thorax	1	0.575342
bab_Optix	31_4_3	babGal4/mCherry	17	Abdomen	1	1.09589
bab_Optix	31_4_3	babGal4/mCherry	17	Thorax	1	0.584475
bab_Optix	31_4_4	babGal4/mCherry	17	Abdomen	2	1.07763
bab_Optix	31_4_4	babGal4/mCherry	17	Thorax	2	0.60274
bab_Optix	31_4_5	babGal4/mCherry	17	Abdomen	2	1.19635
bab_Optix	31_4_5	babGal4/mCherry	17	Thorax	2	0.60274
bab_Optix	31_4_6	babGal4/mCherry	17	Abdomen	2	1.05936
bab_Optix	31_4_6	babGal4/mCherry	17	Thorax	2	0.639269
bab_Optix	31_4_7	babGal4/mCherry	17	Abdomen	3	1.16895
bab_Optix	31_4_7	babGal4/mCherry	17	Thorax	3	0.639269
bab_Optix	31_4_8	babGal4/mCherry	17	Abdomen	3	0.968037
bab_Optix	31_4_8	babGal4/mCherry	17	Thorax	3	0.557078
bab_Optix	31_4_9	babGal4/mCherry	17	Abdomen	3	1.14155
bab_Optix	31_4_9	babGal4/mCherry	17	Thorax	3	0.593607
bab_Optix	36_5_12	babGal4/Optix	17	Abdomen	1	1.12329
bab_Optix	36_5_12	babGal4/Optix	17	Thorax	1	0.575342
bab_Optix	36_5_13	babGal4/Optix	17	Abdomen	1	1.27854
bab_Optix	36_5_13	babGal4/Optix	17	Thorax	1	0.593607
bab_Optix	36_5_14	babGal4/Optix	17	Abdomen	1	1.30594
bab_Optix	36_5_14	babGal4/Optix	17	Thorax	1	0.630137
bab_Optix	36_5_15	babGal4/Optix	17	Abdomen	1	1.14155
bab_Optix	36_5_15	babGal4/Optix	17	Thorax	1	0.657534
bab_Optix	36_5_16	babGal4/Optix	17	Abdomen	2	1.26027
bab_Optix	36_5_16	babGal4/Optix	17	Thorax	2	0.639269
bab_Optix	36_5_17	babGal4/Optix	17	Abdomen	2	1.17808
bab_Optix	36_5_17	babGal4/Optix	17	Thorax	2	0.621005
bab_Optix	36_5_18	babGal4/Optix	17	Abdomen	2	1.09589
bab_Optix	36_5_18	babGal4/Optix	17	Thorax	2	0.593607
bab_Optix	36_5_19	babGal4/Optix	17	Abdomen	2	1.34247
bab_Optix	36_5_19	babGal4/Optix	17	Thorax	2	0.639269
bab_Optix	36_5_20	babGal4/Optix	17	Abdomen	3	1.11416
bab_Optix	36_5_20	babGal4/Optix	17	Thorax	3	0.611872
bab_Optix	36_5_21	babGal4/Optix	17	Abdomen	3	1.24201
bab_Optix	36_5_21	babGal4/Optix	17	Thorax	3	0.593607
bab_Optix	36_5_22	babGal4/Optix	17	Abdomen	3	1.21461
bab_Optix	36_5_22	babGal4/Optix	17	Thorax	3	0.648402
bab_Optix	36_5_23	babGal4/Optix	17	Abdomen	3	1.08676
bab_Optix	36_5_23	babGal4/Optix	17	Thorax	3	0.575342
bab_Optix	38_1_11	KK	17	Abdomen	1	0.958904
bab_Optix	38_1_11	KK	17	Thorax	1	0.584475
bab_Optix	38_1_12	KK	17	Abdomen	1	1.14155
bab_Optix	38_1_12	KK	17	Thorax	1	0.60274
bab_Optix	38_1_13	KK	17	Abdomen	1	0.995434
bab_Optix	38_1_13	KK	17	Thorax	1	0.56621
bab_Optix	38_1_14	KK	17	Abdomen	1	0.876712
bab_Optix	38_1_14	KK	17	Thorax	1	0.60274
bab_Optix	38_1_15	KK	17	Abdomen	1	1.0137
bab_Optix	38_1_15	KK	17	Thorax	1	0.584475
bab_Optix	38_1_16	KK	17	Abdomen	1	1.0137
bab_Optix	38_1_16	KK	17	Thorax	1	0.557078
bab_Optix	38_1_17	KK	17	Abdomen	1	0.995434
bab_Optix	38_1_17	KK	17	Thorax	1	0.584475
bab_Optix	38_1_18	KK	17	Abdomen	2	1.12329
bab_Optix	38_1_18	KK	17	Thorax	2	0.611872
bab_Optix	38_1_19	KK	17	Abdomen	2	1.15068
bab_Optix	38_1_19	KK	17	Thorax	2	0.60274
bab_Optix	38_1_20	KK	17	Abdomen	2	1.11416
bab_Optix	38_1_20	KK	17	Thorax	2	0.575342
bab_Optix	38_1_21	KK	17	Abdomen	2	1.19635
bab_Optix	38_1_21	KK	17	Thorax	2	0.621005
bab_Optix	38_1_22	KK	17	Abdomen	2	1.02283
bab_Optix	38_1_22	KK	17	Thorax	2	0.56621
bab_Optix	38_1_23	KK	17	Abdomen	2	1.09589
bab_Optix	38_1_23	KK	17	Thorax	2	0.575342
bab_Optix	38_1_24	KK	17	Abdomen	2	1.08676
bab_Optix	38_1_24	KK	17	Thorax	2	0.593607
bab_Optix	38_1_25	KK	17	Abdomen	3	0.986301
bab_Optix	38_1_25	KK	17	Thorax	3	0.575342
bab_Optix	38_1_26	KK	17	Abdomen	3	1.08676
bab_Optix	38_1_26	KK	17	Thorax	3	0.621005
bab_Optix	38_1_27	KK	17	Abdomen	3	0.968037
bab_Optix	38_1_27	KK	17	Thorax	3	0.593607
bab_Optix	38_1_28	KK	17	Abdomen	3	1.0411
bab_Optix	38_1_28	KK	17	Thorax	3	0.593607
bab_Optix	38_1_29	KK	17	Abdomen	3	0.940639
bab_Optix	38_1_29	KK	17	Thorax	3	0.593607
bab_Optix	38_1_30	KK	17	Abdomen	3	1.13242
bab_Optix	38_1_30	KK	17	Thorax	3	0.630137
bab_Optix	38_1_31	KK	17	Abdomen	3	0.803653
bab_Optix	38_1_31	KK	17	Thorax	3	0.584475
bab_Wapl	38_3_15	GD	28	Abdomen	1	1.15982
bab_Wapl	38_3_15	GD	28	Thorax	1	NA
bab_Wapl	38_3_16	GD	28	Abdomen	1	1.0411
bab_Wapl	38_3_16	GD	28	Thorax	1	0.60274
bab_Wapl	38_3_17	GD	28	Abdomen	1	1.08676
bab_Wapl	38_3_17	GD	28	Thorax	1	0.639269
bab_Wapl	38_3_18	GD	28	Abdomen	1	1.05023
bab_Wapl	38_3_18	GD	28	Thorax	1	0.593607
bab_Wapl	38_3_19	GD	28	Abdomen	2	1.20548
bab_Wapl	38_3_19	GD	28	Thorax	2	0.584475
bab_Wapl	38_3_20	GD	28	Abdomen	2	1.15068
bab_Wapl	38_3_20	GD	28	Thorax	2	0.575342
bab_Wapl	38_3_21	GD	28	Abdomen	2	1.09589
bab_Wapl	38_3_21	GD	28	Thorax	2	0.575342
bab_Wapl	38_3_22	GD	28	Abdomen	2	1.13242
bab_Wapl	38_3_22	GD	28	Thorax	2	0.557078
bab_Wapl	38_3_23	GD	28	Abdomen	3	1.09589
bab_Wapl	38_3_23	GD	28	Thorax	3	0.60274
bab_Wapl	38_3_24	GD	28	Abdomen	3	1.03196
bab_Wapl	38_3_24	GD	28	Thorax	3	NA
bab_Wapl	38_3_25	GD	28	Abdomen	3	1.02283
bab_Wapl	38_3_25	GD	28	Thorax	3	0.584475
bab_Wapl	38_3_26	GD	28	Abdomen	3	1.17808
bab_Wapl	38_3_26	GD	28	Thorax	3	0.575342
bab_Wapl	45_5_10	babGal4/mCherry	28	Abdomen	1	1.18721
bab_Wapl	45_5_10	babGal4/mCherry	28	Thorax	1	0.611872
bab_Wapl	45_5_11	babGal4/mCherry	28	Abdomen	1	1.22374
bab_Wapl	45_5_11	babGal4/mCherry	28	Thorax	1	0.575342
bab_Wapl	45_5_12	babGal4/mCherry	28	Abdomen	1	1.19635
bab_Wapl	45_5_12	babGal4/mCherry	28	Thorax	1	0.593607
bab_Wapl	45_5_13	babGal4/mCherry	28	Abdomen	1	1.15982
bab_Wapl	45_5_13	babGal4/mCherry	28	Thorax	1	0.593607
bab_Wapl	45_5_14	babGal4/mCherry	28	Abdomen	1	1.15982
bab_Wapl	45_5_14	babGal4/mCherry	28	Thorax	1	0.621005
bab_Wapl	45_5_15	babGal4/mCherry	28	Abdomen	1	1.20548
bab_Wapl	45_5_15	babGal4/mCherry	28	Thorax	1	0.648402
bab_Wapl	45_5_16	babGal4/mCherry	28	Abdomen	2	1.13242
bab_Wapl	45_5_16	babGal4/mCherry	28	Thorax	2	0.584475
bab_Wapl	45_5_17	babGal4/mCherry	28	Abdomen	2	1.09589
bab_Wapl	45_5_17	babGal4/mCherry	28	Thorax	2	0.611872
bab_Wapl	45_5_18	babGal4/mCherry	28	Abdomen	2	1.10502
bab_Wapl	45_5_18	babGal4/mCherry	28	Thorax	2	0.611872
bab_Wapl	45_5_19	babGal4/mCherry	28	Abdomen	2	1.15982
bab_Wapl	45_5_19	babGal4/mCherry	28	Thorax	2	0.630137
bab_Wapl	45_5_20	babGal4/mCherry	28	Abdomen	2	1.09589
bab_Wapl	45_5_20	babGal4/mCherry	28	Thorax	2	0.611872
bab_Wapl	45_6_1	babGal4/mCherry	28	Abdomen	3	1.08676
bab_Wapl	45_6_1	babGal4/mCherry	28	Thorax	3	0.575342
bab_Wapl	45_6_2	babGal4/mCherry	28	Abdomen	3	1.06849
bab_Wapl	45_6_2	babGal4/mCherry	28	Thorax	3	0.584475
bab_Wapl	45_6_3	babGal4/mCherry	28	Abdomen	3	1.15068
bab_Wapl	45_6_3	babGal4/mCherry	28	Thorax	3	0.584475
bab_Wapl	45_6_4	babGal4/mCherry	28	Abdomen	3	1.07763
bab_Wapl	45_6_4	babGal4/mCherry	28	Thorax	3	0.60274
bab_Wapl	35_1_10	babGal4/Wapl	28	Abdomen	2	1.07763
bab_Wapl	35_1_10	babGal4/Wapl	28	Thorax	2	0.60274
bab_Wapl	35_1_11	babGal4/Wapl	28	Abdomen	2	1.15068
bab_Wapl	35_1_11	babGal4/Wapl	28	Thorax	2	0.584475
bab_Wapl	35_1_12	babGal4/Wapl	28	Abdomen	3	1.12329
bab_Wapl	35_1_12	babGal4/Wapl	28	Thorax	3	0.557078
bab_Wapl	35_1_13	babGal4/Wapl	28	Abdomen	3	1.18721
bab_Wapl	35_1_13	babGal4/Wapl	28	Thorax	3	0.593607
bab_Wapl	35_1_14	babGal4/Wapl	28	Abdomen	3	1.15982
bab_Wapl	35_1_14	babGal4/Wapl	28	Thorax	3	0.621005
bab_Wapl	35_1_5	babGal4/Wapl	28	Abdomen	1	1.07763
bab_Wapl	35_1_5	babGal4/Wapl	28	Thorax	1	0.557078
bab_Wapl	35_1_6	babGal4/Wapl	28	Abdomen	1	1.05936
bab_Wapl	35_1_6	babGal4/Wapl	28	Thorax	1	0.56621
bab_Wapl	35_1_7	babGal4/Wapl	28	Abdomen	1	1.06849
bab_Wapl	35_1_7	babGal4/Wapl	28	Thorax	1	0.502283
bab_Wapl	35_1_8	babGal4/Wapl	28	Abdomen	2	1.06849
bab_Wapl	35_1_8	babGal4/Wapl	28	Thorax	2	0.593607
bab_Wapl	35_1_9	babGal4/Wapl	28	Abdomen	2	1.13242
bab_Wapl	35_1_9	babGal4/Wapl	28	Thorax	2	0.557078
MR1	8_1_1	1REFA	17	Abdomen	1	1.05936
MR1	8_1_1	1REFA	17	Thorax	1	0.621005
MR1	8_1_10	1REFB	17	Abdomen	1	NA
MR1	8_1_10	1REFB	17	Thorax	1	NA
MR1	8_1_11	1REFB	17	Abdomen	1	NA
MR1	8_1_11	1REFB	17	Thorax	1	NA
MR1	8_1_12	1REFB	17	Abdomen	1	NA
MR1	8_1_12	1REFB	17	Thorax	1	NA
MR1	8_1_13	1ALTA	17	Abdomen	1	1.08676
MR1	8_1_13	1ALTA	17	Thorax	1	0.611872
MR1	8_1_14	1ALTA	17	Abdomen	1	1.23288
MR1	8_1_14	1ALTA	17	Thorax	1	0.666667
MR1	8_1_15	1ALTA	17	Abdomen	1	1.08676
MR1	8_1_15	1ALTA	17	Thorax	1	0.584475
MR1	8_1_16	1ALTA	17	Abdomen	1	1.23288
MR1	8_1_16	1ALTA	17	Thorax	1	0.621005
MR1	8_1_17	1ALTA	17	Abdomen	1	1.18721
MR1	8_1_17	1ALTA	17	Thorax	1	0.630137
MR1	8_1_18	1ALTA	17	Abdomen	1	1.13242
MR1	8_1_18	1ALTA	17	Thorax	1	0.666667
MR1	8_1_19	1ALTB	17	Abdomen	1	1.10502
MR1	8_1_19	1ALTB	17	Thorax	1	0.639269
MR1	8_1_2	1REFB	17	Abdomen	1	1.15068
MR1	8_1_2	1REFB	17	Thorax	1	0.639269
MR1	8_1_20	1ALTB	17	Abdomen	1	1.34247
MR1	8_1_20	1ALTB	17	Thorax	1	0.648402
MR1	8_1_21	1ALTB	17	Abdomen	1	1.25114
MR1	8_1_21	1ALTB	17	Thorax	1	0.621005
MR1	8_1_22	1ALTB	17	Abdomen	1	1.05023
MR1	8_1_22	1ALTB	17	Thorax	1	0.675799
MR1	8_1_23	1ALTB	17	Abdomen	1	1.26941
MR1	8_1_23	1ALTB	17	Thorax	1	0.657534
MR1	8_1_24	1ALTB	17	Abdomen	1	1.11416
MR1	8_1_24	1ALTB	17	Thorax	1	0.657534
MR1	8_1_25	1ALTB	17	Abdomen	1	1.26027
MR1	8_1_25	1ALTB	17	Thorax	1	0.639269
MR1	8_1_26	1ALTA	17	Abdomen	1	1.24201
MR1	8_1_26	1ALTA	17	Thorax	1	0.630137
MR1	8_1_27	1ALTA	17	Abdomen	1	1.18721
MR1	8_1_27	1ALTA	17	Thorax	1	0.611872
MR1	8_1_3	1REFA	17	Abdomen	1	1.13242
MR1	8_1_3	1REFA	17	Thorax	1	0.611872
MR1	8_1_4	1REFA	17	Abdomen	1	1.17808
MR1	8_1_4	1REFA	17	Thorax	1	0.630137
MR1	8_1_5	1REFA	17	Abdomen	1	1.11416
MR1	8_1_5	1REFA	17	Thorax	1	0.648402
MR1	8_1_6	1REFA	17	Abdomen	1	1.16895
MR1	8_1_6	1REFA	17	Thorax	1	0.675799
MR1	8_1_7	1REFB	17	Abdomen	1	NA
MR1	8_1_7	1REFB	17	Thorax	1	NA
MR1	8_1_8	1REFB	17	Abdomen	1	NA
MR1	8_1_8	1REFB	17	Thorax	1	NA
MR1	8_1_9	1REFB	17	Abdomen	1	NA
MR1	8_1_9	1REFB	17	Thorax	1	NA
MR1	8_1x_1	1REFA	17	Thorax	3	0.657534
MR1	8_1x_10	1REFA	17	Thorax	3	0.630137
MR1	8_1x_11	1REFB	17	Thorax	3	0.611872
MR1	8_1x_12	1REFB	17	Thorax	3	0.611872
MR1	8_1x_2	1REFA	17	Thorax	3	0.630137
MR1	8_1x_3	1REFA	17	Thorax	3	0.630137
MR1	8_2_1	1ALTA	17	Abdomen	2	1.19635
MR1	8_2_1	1ALTA	17	Thorax	2	0.630137
MR1	8_2_10	1REFA	17	Abdomen	2	1.20548
MR1	8_2_10	1REFA	17	Thorax	2	0.557078
MR1	8_2_11	1REFA	17	Abdomen	2	1.05023
MR1	8_2_11	1REFA	17	Thorax	2	0.511416
MR1	8_2_12	1REFA	17	Abdomen	2	1.09589
MR1	8_2_12	1REFA	17	Thorax	2	0.547945
MR1	8_2_13	1REFB	17	Abdomen	2	1.17808
MR1	8_2_13	1REFB	17	Thorax	2	0.56621
MR1	8_2_14	1REFB	17	Abdomen	2	1.10502
MR1	8_2_14	1REFB	17	Thorax	2	0.611872
MR1	8_2_15	1REFB	17	Abdomen	2	1.28767
MR1	8_2_15	1REFB	17	Thorax	2	0.621005
MR1	8_2_16	1REFB	17	Abdomen	2	0.977169
MR1	8_2_16	1REFB	17	Thorax	2	0.557078
MR1	8_2_17	1REFB	17	Abdomen	2	1.15982
MR1	8_2_17	1REFB	17	Thorax	2	0.557078
MR1	8_2_18	1REFB	17	Abdomen	2	1.17808
MR1	8_2_18	1REFB	17	Thorax	2	0.584475
MR1	8_2_19	1ALTB	17	Abdomen	2	1.19635
MR1	8_2_19	1ALTB	17	Thorax	2	0.630137
MR1	8_2_2	1ALTA	17	Abdomen	2	1.15068
MR1	8_2_2	1ALTA	17	Thorax	2	0.639269
MR1	8_2_20	1ALTB	17	Abdomen	2	1.19635
MR1	8_2_20	1ALTB	17	Thorax	2	0.575342
MR1	8_2_21	1ALTB	17	Abdomen	2	1.18721
MR1	8_2_21	1ALTB	17	Thorax	2	0.639269
MR1	8_2_22	1ALTB	17	Abdomen	2	0.977169
MR1	8_2_22	1ALTB	17	Thorax	2	0.584475
MR1	8_2_23	1ALTB	17	Abdomen	2	1.19635
MR1	8_2_23	1ALTB	17	Thorax	2	0.60274
MR1	8_2_24	1ALTB	17	Abdomen	2	1.21461
MR1	8_2_24	1ALTB	17	Thorax	2	0.630137
MR1	8_2_3	1ALTA	17	Abdomen	2	1.03196
MR1	8_2_3	1ALTA	17	Thorax	2	0.538813
MR1	8_2_4	1ALTA	17	Abdomen	2	1.21461
MR1	8_2_4	1ALTA	17	Thorax	2	0.60274
MR1	8_2_5	1ALTA	17	Abdomen	2	1.24201
MR1	8_2_5	1ALTA	17	Thorax	2	0.547945
MR1	8_2_6	1ALTA	17	Abdomen	2	NA
MR1	8_2_6	1ALTA	17	Thorax	2	NA
MR1	8_2_7	1REFA	17	Abdomen	2	1.14155
MR1	8_2_7	1REFA	17	Thorax	2	0.630137
MR1	8_2_8	1REFA	17	Abdomen	2	1.11416
MR1	8_2_8	1REFA	17	Thorax	2	0.593607
MR1	8_2_9	1REFA	17	Abdomen	2	0.968037
MR1	8_2_9	1REFA	17	Thorax	2	0.621005
MR1	8_3_1	1REFA	17	Abdomen	3	1.15068
MR1	8_3_1	1REFA	17	Thorax	3	0.621005
MR1	8_3_10	1REFB	17	Abdomen	3	1.12329
MR1	8_3_10	1REFB	17	Thorax	3	0.611872
MR1	8_3_11	1REFB	17	Abdomen	3	1.15068
MR1	8_3_11	1REFB	17	Thorax	3	0.621005
MR1	8_3_12	1REFB	17	Abdomen	3	1.15068
MR1	8_3_12	1REFB	17	Thorax	3	0.584475
MR1	8_3_13	1ALTA	17	Abdomen	3	NA
MR1	8_3_13	1ALTA	17	Thorax	3	0.621005
MR1	8_3_14	1ALTA	17	Abdomen	3	1.13242
MR1	8_3_14	1ALTA	17	Thorax	3	0.611872
MR1	8_3_15	1ALTA	17	Abdomen	3	1.21461
MR1	8_3_15	1ALTA	17	Thorax	3	0.648402
MR1	8_3_16	1ALTA	17	Abdomen	3	1.19635
MR1	8_3_16	1ALTA	17	Thorax	3	0.657534
MR1	8_3_17	1ALTA	17	Abdomen	3	1.20548
MR1	8_3_17	1ALTA	17	Thorax	3	0.666667
MR1	8_3_18	1ALTA	17	Abdomen	3	NA
MR1	8_3_18	1ALTA	17	Thorax	3	NA
MR1	8_3_19	1ALTB	17	Abdomen	3	1.13242
MR1	8_3_19	1ALTB	17	Thorax	3	0.611872
MR1	8_3_2	1REFA	17	Abdomen	3	1.19635
MR1	8_3_2	1REFA	17	Thorax	3	0.639269
MR1	8_3_20	1ALTB	17	Abdomen	3	1.09589
MR1	8_3_20	1ALTB	17	Thorax	3	0.630137
MR1	8_3_21	1ALTB	17	Abdomen	3	1.15982
MR1	8_3_21	1ALTB	17	Thorax	3	0.611872
MR1	8_3_22	1ALTB	17	Abdomen	3	1.19635
MR1	8_3_22	1ALTB	17	Thorax	3	0.639269
MR1	8_3_23	1ALTB	17	Abdomen	3	1.20548
MR1	8_3_23	1ALTB	17	Thorax	3	0.593607
MR1	8_3_24	1ALTB	17	Abdomen	3	1.24201
MR1	8_3_24	1ALTB	17	Thorax	3	0.675799
MR1	8_3_26	1ALTB	17	Thorax	3	0.675799
MR1	8_3_3	1REFA	17	Abdomen	3	1.11416
MR1	8_3_3	1REFA	17	Thorax	3	0.630137
MR1	8_3_4	1REFA	17	Abdomen	3	1.20548
MR1	8_3_4	1REFA	17	Thorax	3	0.621005
MR1	8_3_5	1REFA	17	Abdomen	3	1.28767
MR1	8_3_5	1REFA	17	Thorax	3	0.648402
MR1	8_3_6	1REFA	17	Abdomen	3	1.11416
MR1	8_3_6	1REFA	17	Thorax	3	0.657534
MR1	8_3_7	1REFB	17	Abdomen	3	1.13242
MR1	8_3_7	1REFB	17	Thorax	3	0.60274
MR1	8_3_8	1REFB	17	Abdomen	3	1.17808
MR1	8_3_8	1REFB	17	Thorax	3	0.611872
MR1	8_3_9	1REFB	17	Abdomen	3	1.25114
MR1	8_3_9	1REFB	17	Thorax	3	0.648402
MR1	8_4_1	1REFA	28	Abdomen	1	1.13242
MR1	8_4_1	1REFA	28	Thorax	1	0.630137
MR1	8_4_10	1REFB	28	Abdomen	1	1.13242
MR1	8_4_10	1REFB	28	Thorax	1	0.657534
MR1	8_4_11	1REFB	28	Abdomen	1	1.02283
MR1	8_4_11	1REFB	28	Thorax	1	0.593607
MR1	8_4_12	1REFB	28	Abdomen	1	1.10502
MR1	8_4_12	1REFB	28	Thorax	1	0.557078
MR1	8_4_13	1ALTA	28	Abdomen	1	1.13242
MR1	8_4_13	1ALTA	28	Thorax	1	0.611872
MR1	8_4_14	1ALTA	28	Abdomen	1	0.995434
MR1	8_4_14	1ALTA	28	Thorax	1	0.575342
MR1	8_4_15	1ALTA	28	Abdomen	1	1.14155
MR1	8_4_15	1ALTA	28	Thorax	1	0.584475
MR1	8_4_16	1ALTA	28	Abdomen	1	1.08676
MR1	8_4_16	1ALTA	28	Thorax	1	0.60274
MR1	8_4_17	1ALTA	28	Abdomen	1	1.08676
MR1	8_4_17	1ALTA	28	Thorax	1	0.621005
MR1	8_4_18	1ALTA	28	Abdomen	1	1.12329
MR1	8_4_18	1ALTA	28	Thorax	1	0.611872
MR1	8_4_19	1ALTB	28	Abdomen	1	1.08676
MR1	8_4_19	1ALTB	28	Thorax	1	0.593607
MR1	8_4_2	1REFB	28	Abdomen	1	1.14155
MR1	8_4_2	1REFB	28	Thorax	1	0.621005
MR1	8_4_20	1ALTB	28	Abdomen	1	1.02283
MR1	8_4_20	1ALTB	28	Thorax	1	0.630137
MR1	8_4_21	1ALTB	28	Abdomen	1	1.07763
MR1	8_4_21	1ALTB	28	Thorax	1	0.611872
MR1	8_4_22	1ALTB	28	Abdomen	1	1.05023
MR1	8_4_22	1ALTB	28	Thorax	1	0.56621
MR1	8_4_23	1ALTB	28	Abdomen	1	0.995434
MR1	8_4_23	1ALTB	28	Thorax	1	0.575342
MR1	8_4_24	1ALTB	28	Abdomen	1	1.12329
MR1	8_4_24	1ALTB	28	Thorax	1	0.56621
MR1	8_4_25	1REFA	28	Abdomen	1	0.958904
MR1	8_4_25	1REFA	28	Thorax	1	0.611872
MR1	8_4_26	1REFB	28	Abdomen	1	1.0411
MR1	8_4_26	1REFB	28	Thorax	1	0.538813
MR1	8_4_27	1ALTA	28	Abdomen	1	1.03196
MR1	8_4_27	1ALTA	28	Thorax	1	0.56621
MR1	8_4_28	1ALTB	28	Abdomen	1	1.0137
MR1	8_4_28	1ALTB	28	Thorax	1	0.60274
MR1	8_4_3	1REFA	28	Abdomen	1	1.07763
MR1	8_4_3	1REFA	28	Thorax	1	0.657534
MR1	8_4_4	1REFA	28	Abdomen	1	1.08676
MR1	8_4_4	1REFA	28	Thorax	1	0.630137
MR1	8_4_5	1REFA	28	Abdomen	1	1.05936
MR1	8_4_5	1REFA	28	Thorax	1	0.657534
MR1	8_4_6	1REFA	28	Abdomen	1	1.16895
MR1	8_4_6	1REFA	28	Thorax	1	0.675799
MR1	8_4_7	1REFB	28	Abdomen	1	1.05936
MR1	8_4_7	1REFB	28	Thorax	1	0.611872
MR1	8_4_8	1REFB	28	Abdomen	1	0.977169
MR1	8_4_8	1REFB	28	Thorax	1	0.630137
MR1	8_4_9	1REFB	28	Abdomen	1	1.11416
MR1	8_4_9	1REFB	28	Thorax	1	0.611872
MR1	8_5_1	1ALTA	28	Abdomen	2	1.10502
MR1	8_5_1	1ALTA	28	Thorax	2	0.575342
MR1	8_5_10	1REFA	28	Abdomen	2	1.0137
MR1	8_5_10	1REFA	28	Thorax	2	0.557078
MR1	8_5_11	1REFA	28	Abdomen	2	1.0137
MR1	8_5_11	1REFA	28	Thorax	2	0.584475
MR1	8_5_12	1REFA	28	Abdomen	2	1.05023
MR1	8_5_12	1REFA	28	Thorax	2	0.60274
MR1	8_5_13	1REFB	28	Abdomen	2	1.12329
MR1	8_5_13	1REFB	28	Thorax	2	0.584475
MR1	8_5_14	1REFB	28	Abdomen	2	1.00457
MR1	8_5_14	1REFB	28	Thorax	2	0.557078
MR1	8_5_15	1REFB	28	Abdomen	2	1.03196
MR1	8_5_15	1REFB	28	Thorax	2	0.575342
MR1	8_5_16	1REFB	28	Abdomen	2	1.10502
MR1	8_5_16	1REFB	28	Thorax	2	0.593607
MR1	8_5_17	1REFB	28	Abdomen	2	1.11416
MR1	8_5_17	1REFB	28	Thorax	2	0.593607
MR1	8_5_18	1REFB	28	Abdomen	2	1.03196
MR1	8_5_18	1REFB	28	Thorax	2	0.611872
MR1	8_5_19	1ALTB	28	Abdomen	2	1.05023
MR1	8_5_19	1ALTB	28	Thorax	2	0.56621
MR1	8_5_2	1ALTA	28	Abdomen	2	0.922374
MR1	8_5_2	1ALTA	28	Thorax	2	0.557078
MR1	8_5_20	1ALTB	28	Abdomen	2	1.05023
MR1	8_5_20	1ALTB	28	Thorax	2	0.593607
MR1	8_5_21	1ALTB	28	Abdomen	2	1.08676
MR1	8_5_21	1ALTB	28	Thorax	2	0.621005
MR1	8_5_22	1ALTB	28	Abdomen	2	1.14155
MR1	8_5_22	1ALTB	28	Thorax	2	0.60274
MR1	8_5_23	1ALTB	28	Abdomen	2	0.977169
MR1	8_5_23	1ALTB	28	Thorax	2	0.60274
MR1	8_5_24	1ALTB	28	Abdomen	2	1.00457
MR1	8_5_24	1ALTB	28	Thorax	2	0.547945
MR1	8_5_25	1REFA	28	Abdomen	2	1.06849
MR1	8_5_25	1REFA	28	Thorax	2	0.611872
MR1	8_5_3	1ALTA	28	Abdomen	2	0.968037
MR1	8_5_3	1ALTA	28	Thorax	2	0.557078
MR1	8_5_4	1ALTA	28	Abdomen	2	1.03196
MR1	8_5_4	1ALTA	28	Thorax	2	0.547945
MR1	8_5_5	1ALTA	28	Abdomen	2	1.00457
MR1	8_5_5	1ALTA	28	Thorax	2	0.56621
MR1	8_5_6	1ALTA	28	Abdomen	2	0.86758
MR1	8_5_6	1ALTA	28	Thorax	2	0.511416
MR1	8_5_7	1REFA	28	Abdomen	2	0.940639
MR1	8_5_7	1REFA	28	Thorax	2	0.60274
MR1	8_5_8	1REFA	28	Abdomen	2	0.986301
MR1	8_5_8	1REFA	28	Thorax	2	0.575342
MR1	8_5_9	1REFA	28	Abdomen	2	1.03196
MR1	8_5_9	1REFA	28	Thorax	2	0.520548
MR1	8_6_1	1REFA	28	Abdomen	3	1.09589
MR1	8_6_1	1REFA	28	Thorax	3	0.639269
MR1	8_6_10	1REFB	28	Abdomen	3	NA
MR1	8_6_10	1REFB	28	Thorax	3	NA
MR1	8_6_11	1REFB	28	Abdomen	3	NA
MR1	8_6_11	1REFB	28	Thorax	3	NA
MR1	8_6_12	1REFB	28	Abdomen	3	NA
MR1	8_6_12	1REFB	28	Thorax	3	NA
MR1	8_6_13	1ALTA	28	Abdomen	3	1.17808
MR1	8_6_13	1ALTA	28	Thorax	3	0.621005
MR1	8_6_14	1ALTA	28	Abdomen	3	1.23288
MR1	8_6_14	1ALTA	28	Thorax	3	0.621005
MR1	8_6_15	1ALTA	28	Abdomen	3	1.18721
MR1	8_6_15	1ALTA	28	Thorax	3	0.593607
MR1	8_6_16	1ALTA	28	Abdomen	3	1.05023
MR1	8_6_16	1ALTA	28	Thorax	3	0.648402
MR1	8_6_17	1ALTA	28	Abdomen	3	1.16895
MR1	8_6_17	1ALTA	28	Thorax	3	0.60274
MR1	8_6_18	1ALTA	28	Abdomen	3	NA
MR1	8_6_18	1ALTA	28	Thorax	3	NA
MR1	8_6_19	1ALTB	28	Abdomen	3	1.21461
MR1	8_6_19	1ALTB	28	Thorax	3	0.593607
MR1	8_6_2	1REFA	28	Abdomen	3	1.16895
MR1	8_6_2	1REFA	28	Thorax	3	0.639269
MR1	8_6_20	1ALTB	28	Abdomen	3	1.14155
MR1	8_6_20	1ALTB	28	Thorax	3	0.56621
MR1	8_6_21	1ALTB	28	Abdomen	3	1.06849
MR1	8_6_21	1ALTB	28	Thorax	3	0.60274
MR1	8_6_22	1ALTB	28	Abdomen	3	1.19635
MR1	8_6_22	1ALTB	28	Thorax	3	0.593607
MR1	8_6_23	1ALTB	28	Abdomen	3	1.19635
MR1	8_6_23	1ALTB	28	Thorax	3	0.593607
MR1	8_6_24	1ALTB	28	Abdomen	3	1.03196
MR1	8_6_24	1ALTB	28	Thorax	3	0.575342
MR1	8_6_3	1REFA	28	Abdomen	3	1.11416
MR1	8_6_3	1REFA	28	Thorax	3	0.621005
MR1	8_6_4	1REFB	28	Abdomen	3	1.00457
MR1	8_6_4	1REFB	28	Thorax	3	0.611872
MR1	8_6_5	1REFA	28	Abdomen	3	1.13242
MR1	8_6_5	1REFA	28	Thorax	3	0.621005
MR1	8_6_6	1REFA	28	Abdomen	3	1.12329
MR1	8_6_6	1REFA	28	Thorax	3	0.657534
MR1	8_6_7	1REFB	28	Abdomen	3	NA
MR1	8_6_7	1REFB	28	Thorax	3	NA
MR1	8_6_8	1REFB	28	Abdomen	3	NA
MR1	8_6_8	1REFB	28	Thorax	3	NA
MR1	8_6_9	1REFB	28	Abdomen	3	NA
MR1	8_6_9	1REFB	28	Thorax	3	NA
MR2	17_1_1	1ALTA	17	Abdomen	1	1.16895
MR2	17_1_1	1ALTA	17	Thorax	1	0.630137
MR2	17_1_10	1REFA	17	Abdomen	1	0.922374
MR2	17_1_10	1REFA	17	Thorax	1	0.666667
MR2	17_1_11	1REFA	17	Abdomen	1	1.15068
MR2	17_1_11	1REFA	17	Thorax	1	0.666667
MR2	17_1_12	1REFA	17	Abdomen	1	1.05023
MR2	17_1_12	1REFA	17	Thorax	1	0.675799
MR2	17_1_13	1REFB	17	Abdomen	1	1.09589
MR2	17_1_13	1REFB	17	Thorax	1	0.611872
MR2	17_1_14	1REFB	17	Abdomen	1	1.13242
MR2	17_1_14	1REFB	17	Thorax	1	0.639269
MR2	17_1_15	1REFB	17	Abdomen	1	1.16895
MR2	17_1_15	1REFB	17	Thorax	1	0.666667
MR2	17_1_16	1REFB	17	Abdomen	1	1.14155
MR2	17_1_16	1REFB	17	Thorax	1	0.621005
MR2	17_1_17	1REFB	17	Abdomen	1	1.24201
MR2	17_1_17	1REFB	17	Thorax	1	0.666667
MR2	17_1_2	1ALTA	17	Abdomen	1	1.34247
MR2	17_1_2	1ALTA	17	Thorax	1	0.657534
MR2	17_1_3	1ALTA	17	Abdomen	1	1.23288
MR2	17_1_3	1ALTA	17	Thorax	1	0.648402
MR2	17_1_4	1ALTA	17	Abdomen	1	1.30594
MR2	17_1_4	1ALTA	17	Thorax	1	0.639269
MR2	17_1_5	1ALTA	17	Abdomen	1	1.25114
MR2	17_1_5	1ALTB	17	Thorax	1	0.60274
MR2	17_1_6	1ALTA	17	Abdomen	1	1.19635
MR2	17_1_6	1ALTB	17	Thorax	1	0.611872
MR2	17_1_7	1ALTA	17	Abdomen	1	1.17808
MR2	17_1_7	1ALTA	17	Thorax	1	0.60274
MR2	17_1_8	1REFA	17	Abdomen	1	1.20548
MR2	17_1_8	1REFA	17	Thorax	1	0.657534
MR2	17_1_9	1REFA	17	Abdomen	1	1.07763
MR2	17_1_9	1REFA	17	Thorax	1	0.657534
MR2	17_2_1	1REFA	17	Abdomen	2	1.3242
MR2	17_2_1	1REFA	17	Thorax	2	0.684932
MR2	17_2_10	1REFB	17	Abdomen	2	1.16895
MR2	17_2_10	1REFB	17	Thorax	2	0.657534
MR2	17_2_11	1REFB	17	Abdomen	2	1.17808
MR2	17_2_11	1REFB	17	Thorax	2	0.648402
MR2	17_2_12	1REFB	17	Abdomen	2	1.23288
MR2	17_2_12	1REFB	17	Thorax	2	0.630137
MR2	17_2_2	1REFA	17	Abdomen	2	1.25114
MR2	17_2_2	1REFA	17	Thorax	2	0.666667
MR2	17_2_3	1REFA	17	Abdomen	2	1.21461
MR2	17_2_3	1REFA	17	Thorax	2	0.675799
MR2	17_2_4	1REFA	17	Abdomen	2	1.16895
MR2	17_2_4	1REFA	17	Thorax	2	0.694064
MR2	17_2_5	1ALTA	17	Abdomen	2	NA
MR2	17_2_5	1ALTA	17	Thorax	2	0.630137
MR2	17_2_6	1ALTA	17	Abdomen	2	1.06849
MR2	17_2_6	1ALTA	17	Thorax	2	0.639269
MR2	17_2_7	1ALTA	17	Abdomen	2	1.15982
MR2	17_2_7	1ALTA	17	Thorax	2	0.575342
MR2	17_2_8	1ALTA	17	Abdomen	2	1.15982
MR2	17_2_8	1ALTA	17	Thorax	2	0.593607
MR2	17_2_9	1ALTA	17	Abdomen	2	1.00457
MR2	17_2_9	1ALTA	17	Thorax	2	0.657534
MR2	17_3_1	1ALTA	17	Abdomen	3	1.12329
MR2	17_3_1	1ALTA	17	Thorax	3	0.593607
MR2	17_3_10	1REFB	17	Abdomen	3	1.27854
MR2	17_3_10	1REFB	17	Thorax	3	0.621005
MR2	17_3_11	1REFB	17	Abdomen	3	1.28767
MR2	17_3_11	1REFB	17	Thorax	3	0.648402
MR2	17_3_12	1REFB	17	Abdomen	3	1.17808
MR2	17_3_12	1REFB	17	Thorax	3	0.611872
MR2	17_3_13	1REFB	17	Abdomen	3	1.23288
MR2	17_3_13	1REFB	17	Thorax	3	0.593607
MR2	17_3_14	1REFB	17	Abdomen	3	1.18721
MR2	17_3_14	1REFB	17	Thorax	3	0.657534
MR2	17_3_15	1REFB	17	Abdomen	2	1.0411
MR2	17_3_15	1REFB	17	Thorax	2	0.621005
MR2	17_3_16	1REFB	17	Abdomen	3	1.14155
MR2	17_3_16	1REFB	17	Thorax	3	0.56621
MR2	17_3_17	1REFA	17	Abdomen	3	1.22374
MR2	17_3_17	1REFA	17	Thorax	3	0.621005
MR2	17_3_18	1REFA	17	Abdomen	3	1.30594
MR2	17_3_18	1REFA	17	Thorax	3	0.60274
MR2	17_3_19	1REFA	17	Abdomen	3	1.16895
MR2	17_3_19	1REFA	17	Thorax	3	0.639269
MR2	17_3_2	1ALTA	17	Abdomen	3	1.23288
MR2	17_3_2	1ALTA	17	Thorax	3	0.584475
MR2	17_3_20	1REFA	17	Abdomen	3	1.15068
MR2	17_3_20	1REFA	17	Thorax	3	0.60274
MR2	17_3_21	1REFA	17	Abdomen	3	1.22374
MR2	17_3_21	1REFA	17	Thorax	3	0.60274
MR2	17_3_22	1REFA	17	Abdomen	3	1.30594
MR2	17_3_22	1REFA	17	Thorax	3	0.630137
MR2	17_3_23	1REFA	17	Abdomen	3	1.09589
MR2	17_3_23	1REFA	17	Thorax	3	0.648402
MR2	17_3_24	1ALTA	17	Abdomen	3	1.12329
MR2	17_3_24	1ALTA	17	Thorax	3	0.611872
MR2	17_3_25	1ALTA	17	Abdomen	3	1.16895
MR2	17_3_25	1ALTB	17	Thorax	2	0.60274
MR2	17_3_26	1ALTB	17	Abdomen	3	1.16895
MR2	17_3_26	1ALTB	17	Thorax	3	0.593607
MR2	17_3_27	1ALTB	17	Abdomen	3	1.10502
MR2	17_3_27	1ALTB	17	Thorax	3	0.60274
MR2	17_3_28	1ALTB	17	Abdomen	3	1.02283
MR2	17_3_28	1ALTB	17	Thorax	3	0.584475
MR2	17_3_29	1ALTB	17	Abdomen	2	1.0411
MR2	17_3_29	1ALTB	17	Thorax	3	0.630137
MR2	17_3_3	1ALTA	17	Abdomen	3	1.11416
MR2	17_3_3	1ALTA	17	Thorax	3	0.593607
MR2	17_3_30	1ALTB	17	Abdomen	2	0.986301
MR2	17_3_30	1ALTB	17	Thorax	2	0.575342
MR2	17_3_31	1ALTB	17	Abdomen	2	1.0411
MR2	17_3_31	1ALTB	17	Thorax	2	0.584475
MR2	17_3_4	1ALTA	17	Abdomen	3	1.13242
MR2	17_3_4	1ALTA	17	Thorax	3	0.60274
MR2	17_3_5	1ALTA	17	Abdomen	3	NA
MR2	17_3_5	1ALTA	17	Thorax	3	0.630137
MR2	17_3_6	1ALTA	17	Abdomen	3	1.10502
MR2	17_3_6	1ALTA	17	Thorax	3	0.621005
MR2	17_3_7	1ALTB	17	Abdomen	2	1.18721
MR2	17_3_7	1ALTA	17	Thorax	3	0.621005
MR2	17_3_8	1ALTA	17	Abdomen	3	1.24201
MR2	17_3_8	1ALTA	17	Thorax	3	0.575342
MR2	17_3_9	1REFB	17	Abdomen	2	1.07763
MR2	17_3_9	1REFB	17	Thorax	2	0.630137
MR2	17_4_1	1ALTA	28	Abdomen	1	NA
MR2	17_4_1	1ALTA	28	Thorax	1	0.630137
MR2	17_4_10	1ALTB	28	Abdomen	1	1.16895
MR2	17_4_10	1ALTB	28	Thorax	1	0.611872
MR2	17_4_11	1ALTB	28	Abdomen	1	1.05023
MR2	17_4_11	1ALTB	28	Thorax	1	0.639269
MR2	17_4_12	1REFA	28	Abdomen	1	1.14155
MR2	17_4_12	1REFA	28	Thorax	1	0.547945
MR2	17_4_13	1REFA	28	Abdomen	1	1.18721
MR2	17_4_13	1REFA	28	Thorax	1	0.648402
MR2	17_4_14	1REFA	28	Abdomen	1	1.20548
MR2	17_4_14	1REFA	28	Thorax	1	0.648402
MR2	17_4_15	1REFA	28	Abdomen	1	1.13242
MR2	17_4_15	1REFA	28	Thorax	1	0.611872
MR2	17_4_16	1REFA	28	Abdomen	1	0.968037
MR2	17_4_16	1REFA	28	Thorax	1	0.611872
MR2	17_4_17	1REFA	28	Abdomen	1	NA
MR2	17_4_17	1REFA	28	Thorax	1	0.593607
MR2	17_4_18	1REFB	28	Abdomen	1	0.968037
MR2	17_4_18	1REFB	28	Thorax	1	0.593607
MR2	17_4_19	1REFB	28	Abdomen	1	1.12329
MR2	17_4_19	1REFB	28	Thorax	1	0.621005
MR2	17_4_2	1ALTA	28	Abdomen	2	1.07763
MR2	17_4_2	1ALTA	28	Thorax	1	0.611872
MR2	17_4_20	1REFB	28	Abdomen	1	1.0137
MR2	17_4_20	1REFB	28	Thorax	1	0.557078
MR2	17_4_21	1REFB	28	Abdomen	1	1.03196
MR2	17_4_21	1REFB	28	Thorax	1	0.575342
MR2	17_4_22	1REFB	28	Abdomen	1	1.16895
MR2	17_4_22	1REFB	28	Thorax	1	0.56621
MR2	17_4_23	1REFB	28	Abdomen	1	1.23288
MR2	17_4_23	1REFB	28	Thorax	1	0.630137
MR2	17_4_24	1REFB	28	Abdomen	1	1.03196
MR2	17_4_24	1REFB	28	Thorax	1	0.593607
MR2	17_4_3	1ALTA	28	Abdomen	1	0.995434
MR2	17_4_3	1ALTA	28	Thorax	1	0.575342
MR2	17_4_4	1ALTA	28	Abdomen	1	1.02283
MR2	17_4_4	1ALTA	28	Thorax	1	0.611872
MR2	17_4_5	1ALTA	28	Abdomen	1	0.958904
MR2	17_4_5	1ALTA	28	Thorax	1	0.611872
MR2	17_4_6	1ALTA	28	Abdomen	1	1.0411
MR2	17_4_6	1ALTA	28	Thorax	1	0.584475
MR2	17_4_7	1ALTA	28	Abdomen	1	1.05936
MR2	17_4_7	1ALTA	28	Thorax	1	0.630137
MR2	17_4_8	1ALTB	28	Abdomen	1	1.14155
MR2	17_4_8	1ALTB	28	Thorax	1	0.611872
MR2	17_4_9	1ALTB	28	Abdomen	1	1.09589
MR2	17_4_9	1ALTB	28	Thorax	1	0.60274
MR2	17_5_1	1ALTA	28	Abdomen	2	1.15068
MR2	17_5_1	1ALTA	28	Thorax	2	0.56621
MR2	17_5_10	1ALTB	28	Abdomen	2	1.06849
MR2	17_5_10	1ALTB	28	Thorax	2	0.60274
MR2	17_5_11	1ALTB	28	Abdomen	2	1.10502
MR2	17_5_11	1ALTB	28	Thorax	2	0.584475
MR2	17_5_12	1ALTB	28	Abdomen	2	1.03196
MR2	17_5_12	1ALTB	28	Thorax	2	0.611872
MR2	17_5_13	1ALTB	28	Abdomen	2	1.02283
MR2	17_5_13	1ALTB	28	Thorax	2	0.630137
MR2	17_5_14	1ALTB	28	Abdomen	2	1.07763
MR2	17_5_14	1ALTB	28	Thorax	2	0.593607
MR2	17_5_15	1REFA	28	Abdomen	2	1.08676
MR2	17_5_15	1REFA	28	Thorax	2	0.611872
MR2	17_5_16	1REFA	28	Abdomen	2	1.05023
MR2	17_5_16	1REFA	28	Thorax	2	0.593607
MR2	17_5_17	1REFA	28	Abdomen	2	1.14155
MR2	17_5_17	1REFA	28	Thorax	2	0.56621
MR2	17_5_18	1REFA	28	Abdomen	2	1.13242
MR2	17_5_18	1REFA	28	Thorax	2	0.611872
MR2	17_5_19	1REFA	28	Abdomen	2	1.13242
MR2	17_5_19	1REFA	28	Thorax	2	0.621005
MR2	17_5_2	1ALTA	28	Abdomen	2	1.11416
MR2	17_5_2	1ALTA	28	Thorax	2	0.630137
MR2	17_5_20	1REFA	28	Abdomen	2	1.10502
MR2	17_5_20	1REFA	28	Thorax	2	0.630137
MR2	17_5_21	1REFA	28	Abdomen	2	1.06849
MR2	17_5_21	1REFA	28	Thorax	2	0.60274
MR2	17_5_22	1REFA	28	Abdomen	2	1.09589
MR2	17_5_22	1REFA	28	Thorax	2	0.611872
MR2	17_5_3	1ALTA	28	Abdomen	2	1.10502
MR2	17_5_3	1ALTA	28	Thorax	2	0.593607
MR2	17_5_4	1ALTA	28	Abdomen	2	1.06849
MR2	17_5_4	1ALTA	28	Thorax	2	0.60274
MR2	17_5_5	1ALTA	28	Abdomen	2	1.07763
MR2	17_5_5	1ALTA	28	Thorax	2	0.630137
MR2	17_5_6	1ALTA	28	Abdomen	2	1.15068
MR2	17_5_6	1ALTA	28	Thorax	2	0.621005
MR2	17_5_7	1ALTA	28	Abdomen	2	0.968037
MR2	17_5_7	1ALTA	28	Thorax	2	0.621005
MR2	17_5_8	1ALTA	28	Abdomen	3	1.09589
MR2	17_5_8	1ALTA	28	Thorax	3	0.584475
MR2	17_5_9	1ALTA	28	Abdomen	3	1.05936
MR2	17_5_9	1ALTA	28	Thorax	3	0.630137
MR2	17_6_1	1ALTA	28	Abdomen	3	1.09589
MR2	17_6_1	1ALTA	28	Thorax	3	0.56621
MR2	17_6_10	1REFB	28	Abdomen	3	1.18721
MR2	17_6_10	1REFB	28	Thorax	3	0.60274
MR2	17_6_11	1REFB	28	Abdomen	3	1.20548
MR2	17_6_11	1REFB	28	Thorax	3	0.60274
MR2	17_6_12	1REFB	28	Abdomen	3	1.07763
MR2	17_6_12	1REFB	28	Thorax	3	0.60274
MR2	17_6_13	1REFB	28	Abdomen	3	1.11416
MR2	17_6_13	1REFB	28	Thorax	3	0.575342
MR2	17_6_14	1REFB	28	Abdomen	3	1.12329
MR2	17_6_14	1REFB	28	Thorax	3	0.593607
MR2	17_6_15	1REFB	28	Abdomen	3	1.15068
MR2	17_6_15	1REFB	28	Thorax	3	0.60274
MR2	17_6_16	1REFB	28	Abdomen	3	1.11416
MR2	17_6_16	1REFB	28	Thorax	3	0.56621
MR2	17_6_17	1REFB	28	Abdomen	3	1.05023
MR2	17_6_17	1REFB	28	Thorax	3	0.611872
MR2	17_6_2	1ALTB	28	Abdomen	3	1.09589
MR2	17_6_2	1ALTB	28	Thorax	3	0.56621
MR2	17_6_3	1ALTB	28	Abdomen	3	1.22374
MR2	17_6_3	1ALTB	28	Thorax	3	0.611872
MR2	17_6_4	1ALTB	28	Abdomen	3	1.15068
MR2	17_6_4	1ALTB	28	Thorax	3	0.60274
MR2	17_6_5	1REFA	28	Abdomen	3	1.15982
MR2	17_6_5	1REFA	28	Thorax	3	0.611872
MR2	17_6_6	1REFA	28	Abdomen	3	1.12329
MR2	17_6_6	1REFA	28	Thorax	3	0.60274
MR2	17_6_7	1REFA	28	Abdomen	3	1.06849
MR2	17_6_7	1REFA	28	Thorax	3	0.611872
MR2	17_6_8	1REFA	28	Abdomen	3	1.05023
MR2	17_6_8	1REFA	28	Thorax	3	0.630137
MR2	17_6_9	1REFA	28	Abdomen	3	1.07763
MR2	17_6_9	1REFA	28	Thorax	3	0.593607
MR3	16_1_1	1REFA	17	Abdomen	1	1.05023
MR3	16_1_10	1REFB	17	Abdomen	1	1.21461
MR3	16_1_11	1REFB	17	Abdomen	1	1.11416
MR3	16_1_12	1REFB	17	Abdomen	1	1.14155
MR3	16_1_13	1REFB	17	Abdomen	1	1.02283
MR3	16_1_14	1REFB	17	Abdomen	1	1.00457
MR3	16_1_15	1ALTA	17	Abdomen	1	1.15068
MR3	16_1_16	1ALTA	17	Abdomen	1	1.05936
MR3	16_1_17	1ALTA	17	Abdomen	1	1.18721
MR3	16_1_18	1ALTA	17	Abdomen	1	0.949772
MR3	16_1_19	1ALTA	17	Abdomen	1	1.20548
MR3	16_1_2	1REFA	17	Abdomen	1	0.995434
MR3	16_1_20	1ALTA	17	Abdomen	1	1.07763
MR3	16_1_21	1ALTA	17	Abdomen	1	1.07763
MR3	16_1_22	1ALTB	17	Abdomen	1	1.07763
MR3	16_1_23	1ALTB	17	Abdomen	1	1.07763
MR3	16_1_24	1ALTB	17	Abdomen	1	1.15982
MR3	16_1_25	1ALTB	17	Abdomen	1	1.12329
MR3	16_1_26	1ALTB	17	Abdomen	1	0.995434
MR3	16_1_27	1ALTB	17	Abdomen	1	1.07763
MR3	16_1_3	1REFA	17	Abdomen	1	1.0137
MR3	16_1_4	1REFA	17	Abdomen	1	1.15068
MR3	16_1_5	1REFA	17	Abdomen	1	1.07763
MR3	16_1_6	1REFA	17	Abdomen	1	1.07763
MR3	16_1_7	1REFA	17	Abdomen	1	1.20548
MR3	16_1_8	1REFB	17	Abdomen	1	1.05936
MR3	16_1_9	1REFB	17	Abdomen	1	1.08676
MR3	16_2_1	1REFA	17	Abdomen	2	1.27854
MR3	16_2_10	1REFB	17	Abdomen	2	1.15982
MR3	16_2_11	1REFB	17	Abdomen	2	1.15068
MR3	16_2_12	1REFB	17	Abdomen	2	1.05936
MR3	16_2_13	1ALTA	17	Abdomen	2	1.12329
MR3	16_2_14	1ALTA	17	Abdomen	2	1.13242
MR3	16_2_15	1ALTA	17	Abdomen	2	1.25114
MR3	16_2_16	1ALTA	17	Abdomen	2	1.25114
MR3	16_2_17	1ALTA	17	Abdomen	2	1.05023
MR3	16_2_18	1ALTA	17	Abdomen	2	1.03196
MR3	16_2_19	1ALTB	17	Abdomen	2	1.06849
MR3	16_2_2	1REFA	17	Abdomen	2	1.10502
MR3	16_2_20	1ALTB	17	Abdomen	2	1.15068
MR3	16_2_21	1ALTB	17	Abdomen	2	1.03196
MR3	16_2_22	1ALTB	17	Abdomen	2	1.12329
MR3	16_2_23	1ALTB	17	Abdomen	2	1.0137
MR3	16_2_24	1ALTB	17	Abdomen	2	0.977169
MR3	16_2_25	1ALTB	17	Abdomen	2	1.13242
MR3	16_2_3	1REFA	17	Abdomen	2	1.05023
MR3	16_2_4	1REFA	17	Abdomen	2	1.10502
MR3	16_2_5	1REFA	17	Abdomen	2	1.14155
MR3	16_2_6	1REFA	17	Abdomen	2	1.12329
MR3	16_2_7	1REFA	17	Abdomen	2	0.968037
MR3	16_2_8	1REFB	17	Abdomen	2	1.15068
MR3	16_2_9	1REFB	17	Abdomen	2	1.0411
MR3	16_3_1	1REFA	17	Abdomen	3	1.06849
MR3	16_3_10	1REFB	17	Abdomen	3	0.913242
MR3	16_3_11	1REFB	17	Abdomen	3	1.08676
MR3	16_3_12	1REFB	17	Abdomen	3	1.15068
MR3	16_3_13	1ALTA	17	Abdomen	3	1.17808
MR3	16_3_14	1ALTA	17	Abdomen	3	1.15068
MR3	16_3_15	1ALTA	17	Abdomen	3	1.08676
MR3	16_3_16	1ALTA	17	Abdomen	3	1.14155
MR3	16_3_17	1ALTA	17	Abdomen	3	1.05936
MR3	16_3_18	1ALTA	17	Abdomen	3	1.03196
MR3	16_3_19	1ALTB	17	Abdomen	3	0.968037
MR3	16_3_2	1REFA	17	Abdomen	3	1.14155
MR3	16_3_20	1ALTB	17	Abdomen	3	0.949772
MR3	16_3_21	1ALTB	17	Abdomen	3	0.995434
MR3	16_3_22	1ALTB	17	Abdomen	3	1.05936
MR3	16_3_23	1ALTB	17	Abdomen	3	1.05023
MR3	16_3_24	1ALTB	17	Abdomen	3	0.968037
MR3	16_3_25	1ALTB	17	Abdomen	3	1.06849
MR3	16_3_3	1REFA	17	Abdomen	3	1.14155
MR3	16_3_4	1REFA	17	Abdomen	3	1.02283
MR3	16_3_5	1REFA	17	Abdomen	3	1.05936
MR3	16_3_6	1REFA	17	Abdomen	3	0.949772
MR3	16_3_7	1REFB	17	Abdomen	3	1.14155
MR3	16_3_8	1REFB	17	Abdomen	3	1.09589
MR3	16_3_9	1REFB	17	Abdomen	3	1.11416
MR3	16_4_1	1REFA	28	Abdomen	1	0.894977
MR3	16_4_10	1REFB	28	Abdomen	1	1.14155
MR3	16_4_11	1REFB	28	Abdomen	1	0.913242
MR3	16_4_12	1REFB	28	Abdomen	1	1.05023
MR3	16_4_13	1REFB	28	Abdomen	1	0.986301
MR3	16_4_14	1REFB	28	Abdomen	1	0.949772
MR3	16_4_15	1ALTA	28	Abdomen	1	1.0411
MR3	16_4_16	1ALTA	28	Abdomen	1	1.16895
MR3	16_4_17	1ALTA	28	Abdomen	1	1.00457
MR3	16_4_18	1ALTA	28	Abdomen	1	1.10502
MR3	16_4_19	1ALTA	28	Abdomen	1	0.940639
MR3	16_4_2	1REFA	28	Abdomen	1	0.949772
MR3	16_4_20	1ALTA	28	Abdomen	1	0.968037
MR3	16_4_21	1ALTA	28	Abdomen	1	1.05023
MR3	16_4_22	1ALTB	28	Abdomen	1	1.02283
MR3	16_4_23	1ALTB	28	Abdomen	1	1.15068
MR3	16_4_24	1ALTB	28	Abdomen	1	0.968037
MR3	16_4_25	1ALTB	28	Abdomen	1	0.995434
MR3	16_4_26	1ALTB	28	Abdomen	1	0.958904
MR3	16_4_27	1ALTB	28	Abdomen	1	1.13242
MR3	16_4_28	1ALTB	28	Abdomen	1	1.18721
MR3	16_4_3	1REFA	28	Abdomen	1	1.09589
MR3	16_4_4	1REFA	28	Abdomen	1	0.986301
MR3	16_4_5	1REFA	28	Abdomen	1	0.995434
MR3	16_4_6	1REFA	28	Abdomen	1	1.05023
MR3	16_4_7	1REFA	28	Abdomen	1	0.977169
MR3	16_4_8	1REFB	28	Abdomen	1	1.0411
MR3	16_4_9	1REFB	28	Abdomen	1	0.894977
MR3	16_5_1	1REFA	28	Abdomen	2	0.986301
MR3	16_5_10	1REFB	28	Abdomen	2	1.09589
MR3	16_5_11	1REFB	28	Abdomen	2	1.10502
MR3	16_5_12	1REFB	28	Abdomen	2	1.0137
MR3	16_5_13	1REFB	28	Abdomen	2	1.08676
MR3	16_5_14	1REFB	28	Abdomen	2	0.949772
MR3	16_5_15	1ALTA	28	Abdomen	2	1.36073
MR3	16_5_16	1ALTA	28	Abdomen	2	1.13242
MR3	16_5_17	1ALTA	28	Abdomen	2	1.22374
MR3	16_5_18	1ALTA	28	Abdomen	2	0.986301
MR3	16_5_19	1ALTA	28	Abdomen	2	1.24201
MR3	16_5_2	1REFA	28	Abdomen	2	1.02283
MR3	16_5_20	1ALTA	28	Abdomen	2	1.20548
MR3	16_5_21	1ALTA	28	Abdomen	2	1.0137
MR3	16_5_22	1ALTA	28	Abdomen	2	1.10502
MR3	16_5_23	1ALTB	28	Abdomen	2	1.21461
MR3	16_5_24	1ALTB	28	Abdomen	2	1.07763
MR3	16_5_25	1ALTB	28	Abdomen	2	1.17808
MR3	16_5_26	1ALTB	28	Abdomen	2	1.19635
MR3	16_5_27	1ALTB	28	Abdomen	2	1.0137
MR3	16_5_28	1ALTB	28	Abdomen	2	1.16895
MR3	16_5_29	1ALTB	28	Abdomen	2	1.10502
MR3	16_5_3	1REFA	28	Abdomen	2	0.995434
MR3	16_5_30	1ALTB	28	Abdomen	2	1.15982
MR3	16_5_4	1REFA	28	Abdomen	2	1.03196
MR3	16_5_5	1REFA	28	Abdomen	2	1.17808
MR3	16_5_6	1REFA	28	Abdomen	2	1.10502
MR3	16_5_7	1REFA	28	Abdomen	2	1.0411
MR3	16_5_8	1REFB	28	Abdomen	2	1.28767
MR3	16_5_9	1REFB	28	Abdomen	2	1.00457
MR3	16_6_1	1REFA	28	Abdomen	3	1.10502
MR3	16_6_10	1REFB	28	Abdomen	3	1.05936
MR3	16_6_11	1ALTA	28	Abdomen	3	1.10502
MR3	16_6_12	1ALTA	28	Abdomen	3	1.05023
MR3	16_6_13	1ALTA	28	Abdomen	3	1.15982
MR3	16_6_14	1ALTA	28	Abdomen	3	1.09589
MR3	16_6_15	1ALTA	28	Abdomen	3	1.08676
MR3	16_6_16	1ALTA	28	Abdomen	3	1.03196
MR3	16_6_17	1ALTB	28	Abdomen	3	1.10502
MR3	16_6_18	1ALTB	28	Abdomen	3	1.20548
MR3	16_6_19	1ALTB	28	Abdomen	3	1.16895
MR3	16_6_2	1REFA	28	Abdomen	3	1.09589
MR3	16_6_20	1ALTB	28	Abdomen	3	1.13242
MR3	16_6_21	1ALTB	28	Abdomen	3	1.18721
MR3	16_6_22	1ALTB	28	Abdomen	3	1.17808
MR3	16_6_3	1REFA	28	Abdomen	3	1.08676
MR3	16_6_4	1REFA	28	Abdomen	3	1.11416
MR3	16_6_5	1REFA	28	Abdomen	3	1.03196
MR3	16_6_6	1REFA	28	Abdomen	3	1.16895
MR3	16_6_7	1REFB	28	Abdomen	3	1.17808
MR3	16_6_8	1REFB	28	Abdomen	3	1.15068
MR3	16_6_9	1REFB	28	Abdomen	3	1.15982
MR3	16_62_10	1ALTB	28	Abdomen	3	1.12329
MR3	16_62_11	1ALTB	28	Abdomen	3	1.26941
MR3	16_62_4	1REFA	28	Abdomen	3	1.22374
MR3	16_62_5	1REFA	28	Abdomen	3	1.12329
MR3	16_62_6	1REFB	28	Abdomen	3	1.11416
MR3	16_62_7	1REFB	28	Abdomen	3	1.16895
MR3	16_62_8	1ALTA	28	Abdomen	3	1.11416
MR3	16_62_9	1ALTA	28	Abdomen	3	1.05936
MR4	14_1_1	1REFA	28	Abdomen	1	1.07763
MR4	14_1_1	1REFA	28	Thorax	1	0.593607
MR4	14_1_10	1REFA	28	Abdomen	1	1.15068
MR4	14_1_10	1REFA	28	Thorax	1	0.584475
MR4	14_1_11	1REFA	28	Abdomen	1	1.13242
MR4	14_1_11	1REFA	28	Thorax	1	0.593607
MR4	14_1_12	1REFA	28	Abdomen	1	1.25114
MR4	14_1_12	1REFA	28	Thorax	1	0.630137
MR4	14_1_13	1REFB	28	Abdomen	1	1.28767
MR4	14_1_13	1REFB	28	Thorax	1	0.630137
MR4	14_1_14	1REFB	28	Abdomen	1	1.16895
MR4	14_1_14	1REFB	28	Thorax	1	0.630137
MR4	14_1_15	1REFB	28	Abdomen	1	1.09589
MR4	14_1_15	1REFB	28	Thorax	1	0.611872
MR4	14_1_16	1REFB	28	Abdomen	1	1.05936
MR4	14_1_16	1REFB	28	Thorax	1	0.648402
MR4	14_1_17	1REFB	28	Abdomen	1	1.18721
MR4	14_1_17	1REFB	28	Thorax	1	NA
MR4	14_1_18	1REFB	28	Abdomen	1	1.22374
MR4	14_1_18	1REFB	28	Thorax	1	0.630137
MR4	14_1_19	1ALTA	28	Abdomen	1	1.11416
MR4	14_1_19	1ALTA	28	Thorax	1	0.584475
MR4	14_1_2	1REFA	28	Abdomen	1	1.08676
MR4	14_1_2	1REFA	28	Thorax	1	0.60274
MR4	14_1_20	1ALTA	28	Abdomen	1	1.19635
MR4	14_1_20	1ALTA	28	Thorax	1	0.621005
MR4	14_1_21	1ALTA	28	Abdomen	1	1.23288
MR4	14_1_21	1ALTA	28	Thorax	1	0.639269
MR4	14_1_22	1ALTA	28	Abdomen	1	1.18721
MR4	14_1_22	1ALTA	28	Thorax	1	0.657534
MR4	14_1_23	1ALTA	28	Abdomen	1	1.19635
MR4	14_1_23	1ALTA	28	Thorax	1	0.593607
MR4	14_1_24	1ALTA	28	Abdomen	1	1.20548
MR4	14_1_24	1ALTA	28	Thorax	1	0.593607
MR4	14_1_25	1ALTA	28	Abdomen	1	1.19635
MR4	14_1_25	1ALTA	28	Thorax	1	0.630137
MR4	14_1_26	1ALTA	28	Abdomen	1	1.23288
MR4	14_1_26	1ALTA	28	Thorax	1	0.611872
MR4	14_1_27	1ALTA	28	Abdomen	1	1.14155
MR4	14_1_27	1ALTA	28	Thorax	1	0.621005
MR4	14_1_3	1REFA	28	Abdomen	1	1.10502
MR4	14_1_3	1REFA	28	Thorax	1	0.611872
MR4	14_1_4	1REFA	28	Abdomen	1	1.08676
MR4	14_1_4	1REFA	28	Thorax	1	0.621005
MR4	14_1_5	1REFA	28	Abdomen	1	1.0411
MR4	14_1_5	1REFA	28	Thorax	1	0.60274
MR4	14_1_6	1REFA	28	Abdomen	1	1.18721
MR4	14_1_6	1REFA	28	Thorax	1	0.621005
MR4	14_1_7	1REFA	28	Abdomen	1	1.16895
MR4	14_1_7	1REFA	28	Thorax	1	0.648402
MR4	14_1_8	1REFA	28	Abdomen	1	1.15982
MR4	14_1_8	1REFA	28	Thorax	1	0.60274
MR4	14_1_9	1REFA	28	Abdomen	1	1.06849
MR4	14_1_9	1REFA	28	Thorax	1	0.575342
MR4	14_2_1	1ALTB	28	Abdomen	1	1.23288
MR4	14_2_1	1ALTB	28	Thorax	1	0.593607
MR4	14_2_10	1ALTB	28	Abdomen	1	1.10502
MR4	14_2_10	1ALTB	28	Thorax	1	0.648402
MR4	14_2_11	1ALTB	28	Abdomen	1	1.10502
MR4	14_2_11	1ALTB	28	Thorax	1	0.621005
MR4	14_2_12	1REFB	28	Abdomen	2	NA
MR4	14_2_12	1REFB	28	Thorax	2	0.593607
MR4	14_2_13	1REFB	28	Abdomen	2	NA
MR4	14_2_13	1REFB	28	Thorax	2	0.630137
MR4	14_2_14	1REFB	28	Abdomen	2	NA
MR4	14_2_14	1REFB	28	Thorax	2	0.60274
MR4	14_2_15	1REFB	28	Abdomen	2	NA
MR4	14_2_15	1REFB	28	Thorax	2	0.584475
MR4	14_2_16	1REFB	28	Abdomen	2	NA
MR4	14_2_16	1REFB	28	Thorax	2	0.621005
MR4	14_2_2	1ALTB	28	Abdomen	1	1.05936
MR4	14_2_2	1ALTB	28	Thorax	1	NA
MR4	14_2_3	1ALTB	28	Abdomen	1	1.09589
MR4	14_2_3	1ALTB	28	Thorax	1	0.584475
MR4	14_2_4	1ALTB	28	Abdomen	1	0.940639
MR4	14_2_4	1ALTB	28	Thorax	1	0.593607
MR4	14_2_5	1ALTB	28	Abdomen	1	1.06849
MR4	14_2_5	1ALTB	28	Thorax	1	0.611872
MR4	14_2_6	1ALTB	28	Abdomen	1	0.995434
MR4	14_2_6	1ALTB	28	Thorax	1	0.630137
MR4	14_2_7	1ALTB	28	Abdomen	1	1.07763
MR4	14_2_7	1ALTB	28	Thorax	1	0.621005
MR4	14_2_8	1ALTB	28	Abdomen	1	1.08676
MR4	14_2_8	1ALTB	28	Thorax	1	NA
MR4	14_2_9	1ALTB	28	Abdomen	1	1.15982
MR4	14_2_9	1ALTB	28	Thorax	1	0.648402
MR4	14_3_1	1ALTA	28	Abdomen	2	1.00457
MR4	14_3_1	1ALTA	28	Thorax	2	0.593607
MR4	14_3_10	1ALTB	28	Abdomen	2	1.18721
MR4	14_3_10	1ALTB	28	Thorax	2	0.639269
MR4	14_3_11	1ALTB	28	Abdomen	2	1.20548
MR4	14_3_11	1ALTB	28	Thorax	2	0.639269
MR4	14_3_12	1ALTB	28	Abdomen	2	1.14155
MR4	14_3_12	1ALTB	28	Thorax	2	0.611872
MR4	14_3_13	1ALTB	28	Abdomen	2	1.15068
MR4	14_3_13	1ALTB	28	Thorax	2	0.621005
MR4	14_3_14	1ALTB	28	Abdomen	2	1.08676
MR4	14_3_14	1ALTB	28	Thorax	2	0.621005
MR4	14_3_2	1ALTA	28	Abdomen	2	NA
MR4	14_3_2	1ALTA	28	Thorax	2	0.630137
MR4	14_3_3	1ALTA	28	Abdomen	2	1.02283
MR4	14_3_3	1ALTA	28	Thorax	2	0.611872
MR4	14_3_4	1ALTA	28	Abdomen	2	1.09589
MR4	14_3_4	1ALTA	28	Thorax	2	0.575342
MR4	14_3_5	1ALTA	28	Abdomen	2	1.10502
MR4	14_3_5	1ALTA	28	Thorax	2	0.593607
MR4	14_3_6	1ALTA	28	Abdomen	2	1.05023
MR4	14_3_6	1ALTA	28	Thorax	2	0.630137
MR4	14_3_7	1ALTA	28	Abdomen	2	1.03196
MR4	14_3_7	1ALTA	28	Thorax	2	0.621005
MR4	14_3_8	1ALTA	28	Abdomen	2	1.25114
MR4	14_3_8	1ALTA	28	Thorax	2	0.639269
MR4	14_3_9	1ALTA	28	Abdomen	2	1.00457
MR4	14_3_9	1ALTA	28	Thorax	2	0.639269
MR4	14_4_1	1REFA	28	Abdomen	3	1.10502
MR4	14_4_1	1REFA	28	Thorax	3	0.60274
MR4	14_4_10	1REFB	28	Abdomen	3	0.958904
MR4	14_4_10	1REFB	28	Thorax	3	0.547945
MR4	14_4_11	1REFB	28	Abdomen	3	1.0137
MR4	14_4_11	1REFB	28	Thorax	3	0.584475
MR4	14_4_12	1REFB	28	Abdomen	3	1.09589
MR4	14_4_12	1REFB	28	Thorax	3	0.593607
MR4	14_4_13	1REFB	28	Abdomen	3	1.11416
MR4	14_4_13	1REFB	28	Thorax	3	0.593607
MR4	14_4_14	1REFB	28	Abdomen	3	1.03196
MR4	14_4_14	1REFB	28	Thorax	3	0.593607
MR4	14_4_15	1REFB	28	Abdomen	3	1.05936
MR4	14_4_15	1REFB	28	Thorax	3	0.611872
MR4	14_4_16	1REFB	28	Abdomen	3	1.05936
MR4	14_4_16	1REFB	28	Thorax	3	0.611872
MR4	14_4_17	1REFB	28	Abdomen	3	1.08676
MR4	14_4_18	1ALTA	28	Abdomen	3	1.14155
MR4	14_4_18	1ALTA	28	Thorax	3	0.611872
MR4	14_4_19	1ALTA	28	Abdomen	3	1.18721
MR4	14_4_19	1ALTA	28	Thorax	3	0.621005
MR4	14_4_2	1REFA	28	Abdomen	3	0.995434
MR4	14_4_2	1REFA	28	Thorax	3	0.611872
MR4	14_4_20	1ALTA	28	Abdomen	3	1.20548
MR4	14_4_20	1ALTA	28	Thorax	3	0.657534
MR4	14_4_21	1ALTA	28	Abdomen	3	1.17808
MR4	14_4_21	1ALTA	28	Thorax	3	0.621005
MR4	14_4_3	1REFA	28	Abdomen	3	NA
MR4	14_4_3	1REFA	28	Thorax	3	0.611872
MR4	14_4_4	1REFA	28	Abdomen	3	1.03196
MR4	14_4_4	1REFA	28	Thorax	3	0.630137
MR4	14_4_5	1REFA	28	Abdomen	3	0.995434
MR4	14_4_5	1REFA	28	Thorax	3	0.60274
MR4	14_4_6	1REFB	28	Abdomen	3	1.0411
MR4	14_4_6	1REFB	28	Thorax	3	0.611872
MR4	14_4_7	1REFB	28	Abdomen	3	1.09589
MR4	14_4_7	1REFB	28	Thorax	3	0.584475
MR4	14_4_8	1REFB	28	Abdomen	3	1.15982
MR4	14_4_8	1REFB	28	Thorax	3	0.575342
MR4	14_4_9	1REFB	28	Abdomen	3	0.995434
MR4	14_4_9	1REFB	28	Thorax	3	0.584475
MR4	14_5_1	1ALTB	28	Abdomen	3	NA
MR4	14_5_1	1ALTB	28	Thorax	3	0.657534
MR4	14_5_2	1ALTB	28	Abdomen	3	1.14155
MR4	14_5_2	1ALTB	28	Thorax	3	0.621005
MR4	14_5_3	1ALTB	28	Abdomen	3	1.0411
MR4	14_5_3	1ALTB	28	Thorax	3	0.630137
MR4	14_5_4	1ALTB	28	Abdomen	3	1.13242
MR4	14_5_4	1ALTB	28	Thorax	3	0.639269
mut_Hsp	18_1_1	Hsp60/+	17	Abdomen	1	1.22374
mut_Hsp	18_1_1	Hsp60/+	17	Thorax	1	0.776256
mut_Hsp	18_1_10	Hsp60/+	17	Abdomen	2	1.27854
mut_Hsp	18_1_10	Hsp60/+	17	Thorax	2	0.739726
mut_Hsp	18_1_11	Hsp60/+	17	Abdomen	3	1.2968
mut_Hsp	18_1_11	Hsp60/+	17	Thorax	3	0.739726
mut_Hsp	18_1_12	Hsp60/+	17	Abdomen	3	1.379
mut_Hsp	18_1_12	Hsp60/+	17	Thorax	3	0.712329
mut_Hsp	18_1_13	Hsp60/+	17	Abdomen	3	1.2968
mut_Hsp	18_1_13	Hsp60/+	17	Thorax	3	0.730594
mut_Hsp	18_1_14	fm7/+	17	Abdomen	1	1.31507
mut_Hsp	18_1_14	fm7/+	17	Thorax	1	0.694064
mut_Hsp	18_1_15	fm7/+	17	Abdomen	1	1.28767
mut_Hsp	18_1_15	fm7/+	17	Thorax	1	0.639269
mut_Hsp	18_1_16	fm7/+	17	Abdomen	1	1.24201
mut_Hsp	18_1_16	fm7/+	17	Thorax	1	0.639269
mut_Hsp	18_1_17	fm7/+	17	Abdomen	1	1.39726
mut_Hsp	18_1_17	fm7/+	17	Thorax	1	0.639269
mut_Hsp	18_1_18	fm7/+	17	Abdomen	2	1.26027
mut_Hsp	18_1_18	fm7/+	17	Thorax	2	0.575342
mut_Hsp	18_1_19	fm7/+	17	Abdomen	2	1.3242
mut_Hsp	18_1_19	fm7/+	17	Thorax	2	0.630137
mut_Hsp	18_1_2	Hsp60/+	17	Abdomen	1	1.34247
mut_Hsp	18_1_2	Hsp60/+	17	Thorax	1	0.757991
mut_Hsp	18_1_20	fm7/+	17	Abdomen	2	1.27854
mut_Hsp	18_1_20	fm7/+	17	Thorax	2	0.684932
mut_Hsp	18_1_3	Hsp60/+	17	Abdomen	1	1.40639
mut_Hsp	18_1_3	Hsp60/+	17	Thorax	1	0.794521
mut_Hsp	18_1_4	Hsp60/+	17	Abdomen	1	1.30594
mut_Hsp	18_1_4	Hsp60/+	17	Thorax	1	0.776256
mut_Hsp	18_1_5	Hsp60/+	17	Abdomen	1	1.26027
mut_Hsp	18_1_5	Hsp60/+	17	Thorax	1	0.739726
mut_Hsp	18_1_6	Hsp60/+	17	Abdomen	1	1.19635
mut_Hsp	18_1_6	Hsp60/+	17	Thorax	1	0.767123
mut_Hsp	18_1_7	Hsp60/+	17	Abdomen	1	1.3242
mut_Hsp	18_1_7	Hsp60/+	17	Thorax	1	0.730594
mut_Hsp	18_1_8	Hsp60/+	17	Abdomen	2	1.27854
mut_Hsp	18_1_8	Hsp60/+	17	Thorax	2	0.684932
mut_Hsp	18_1_9	Hsp60/+	17	Abdomen	2	1.31507
mut_Hsp	18_1_9	Hsp60/+	17	Thorax	2	0.712329
mut_Hsp	18_3_1	Hsp60/+	28	Abdomen	1	1.15068
mut_Hsp	18_3_1	Hsp60/+	28	Thorax	1	0.584475
mut_Hsp	18_3_10	Hsp60/+	28	Abdomen	2	1.26941
mut_Hsp	18_3_10	Hsp60/+	28	Thorax	2	0.52968
mut_Hsp	18_3_11	Hsp60/+	28	Abdomen	2	1.21461
mut_Hsp	18_3_11	Hsp60/+	28	Thorax	2	0.547945
mut_Hsp	18_3_12	Hsp60/+	28	Abdomen	3	1.31507
mut_Hsp	18_3_12	Hsp60/+	28	Thorax	3	0.557078
mut_Hsp	18_3_13	Hsp60/+	28	Abdomen	3	1.31507
mut_Hsp	18_3_13	Hsp60/+	28	Thorax	3	0.52968
mut_Hsp	18_3_14	Hsp60/+	28	Abdomen	3	1.30594
mut_Hsp	18_3_14	Hsp60/+	28	Thorax	3	0.493151
mut_Hsp	18_3_15	Hsp60/+	28	Abdomen	3	1.26027
mut_Hsp	18_3_15	Hsp60/+	28	Thorax	3	0.538813
mut_Hsp	18_3_16	Hsp60/+	28	Abdomen	3	1.17808
mut_Hsp	18_3_16	Hsp60/+	28	Thorax	3	0.557078
mut_Hsp	18_3_17	Hsp60/+	28	Abdomen	3	1.21461
mut_Hsp	18_3_17	Hsp60/+	28	Thorax	3	0.538813
mut_Hsp	18_3_18	fm7/+	28	Abdomen	1	1.25114
mut_Hsp	18_3_18	fm7/+	28	Thorax	1	0.593607
mut_Hsp	18_3_19	fm7/+	28	Abdomen	1	1.27854
mut_Hsp	18_3_19	fm7/+	28	Thorax	1	0.584475
mut_Hsp	18_3_2	Hsp60/+	28	Abdomen	1	1.36073
mut_Hsp	18_3_2	Hsp60/+	28	Thorax	1	0.56621
mut_Hsp	18_3_3	Hsp60/+	28	Abdomen	1	1.26027
mut_Hsp	18_3_3	Hsp60/+	28	Thorax	1	0.52968
mut_Hsp	18_3_4	Hsp60/+	28	Abdomen	1	1.21461
mut_Hsp	18_3_4	Hsp60/+	28	Thorax	1	0.584475
mut_Hsp	18_3_5	Hsp60/+	28	Abdomen	1	1.28767
mut_Hsp	18_3_5	Hsp60/+	28	Thorax	1	0.56621
mut_Hsp	18_3_6	Hsp60/+	28	Abdomen	2	1.2968
mut_Hsp	18_3_6	Hsp60/+	28	Thorax	2	0.538813
mut_Hsp	18_3_7	Hsp60/+	28	Abdomen	2	1.34247
mut_Hsp	18_3_7	Hsp60/+	28	Thorax	2	0.465753
mut_Hsp	18_3_8	Hsp60/+	28	Abdomen	2	1.26941
mut_Hsp	18_3_8	Hsp60/+	28	Thorax	2	0.511416
mut_Hsp	18_3_9	Hsp60/+	28	Abdomen	2	1.28767
mut_Hsp	18_3_9	Hsp60/+	28	Thorax	2	0.56621
mut_Hsp	18_5_1	Hsp60/+	28	Abdomen	1	1.23288
mut_Hsp	18_5_1	Hsp60/+	28	Thorax	1	0.474886
mut_Hsp	18_5_2	Hsp60/+	28	Abdomen	1	1.25114
mut_Hsp	18_5_2	Hsp60/+	28	Thorax	1	0.465753
mut_Hsp	18_5_3	Hsp60/+	28	Abdomen	2	1.26941
mut_Hsp	18_5_3	Hsp60/+	28	Thorax	2	0.520548
mut_Hsp	18_5_4	Hsp60/+	28	Abdomen	2	1.23288
mut_Hsp	18_5_4	Hsp60/+	28	Thorax	2	0.493151
mut_Hsp	18_5_5	Hsp60/+	28	Abdomen	2	1.25114
mut_Hsp	18_5_5	Hsp60/+	28	Thorax	2	0.538813
mut_Hsp	27_1_1	fm7/+	17	Abdomen	4	1.26027
mut_Hsp	27_1_1	fm7/+	17	Thorax	4	0.60274
mut_Hsp	27_1_10	fm7/+	17	Abdomen	4	1.06849
mut_Hsp	27_1_10	fm7/+	17	Thorax	4	0.593607
mut_Hsp	27_1_11	Hsp60/+	17	Abdomen	4	1.16895
mut_Hsp	27_1_11	Hsp60/+	17	Thorax	4	NA
mut_Hsp	27_1_12	Hsp60/+	17	Abdomen	4	1.14155
mut_Hsp	27_1_12	Hsp60/+	17	Thorax	4	NA
mut_Hsp	27_1_13	Hsp60/+	17	Abdomen	4	1.23288
mut_Hsp	27_1_13	Hsp60/+	17	Thorax	4	0.712329
mut_Hsp	27_1_14	Hsp60/+	17	Abdomen	4	1.24201
mut_Hsp	27_1_14	Hsp60/+	17	Thorax	4	0.730594
mut_Hsp	27_1_15	Hsp60/+	17	Abdomen	4	1.27854
mut_Hsp	27_1_15	Hsp60/+	17	Thorax	4	0.712329
mut_Hsp	27_1_16	Hsp60/+	17	Abdomen	4	1.17808
mut_Hsp	27_1_16	Hsp60/+	17	Thorax	4	0.648402
mut_Hsp	27_1_17	Hsp60/+	17	Abdomen	4	1.33333
mut_Hsp	27_1_17	Hsp60/+	17	Thorax	4	0.675799
mut_Hsp	27_1_18	Hsp60/+	17	Abdomen	4	1.31507
mut_Hsp	27_1_18	Hsp60/+	17	Thorax	4	0.648402
mut_Hsp	27_1_19	Hsp60/+	17	Abdomen	4	1.24201
mut_Hsp	27_1_19	Hsp60/+	17	Thorax	4	0.703196
mut_Hsp	27_1_2	fm7/+	17	Abdomen	4	1.15068
mut_Hsp	27_1_2	fm7/+	17	Thorax	4	0.584475
mut_Hsp	27_1_20	Hsp60/+	17	Abdomen	4	1.3242
mut_Hsp	27_1_20	Hsp60/+	17	Thorax	4	0.675799
mut_Hsp	27_1_21	Hsp60/+	17	Abdomen	4	1.25114
mut_Hsp	27_1_21	Hsp60/+	17	Thorax	4	0.684932
mut_Hsp	27_1_22	Hsp60/+	17	Abdomen	4	1.17808
mut_Hsp	27_1_22	Hsp60/+	17	Thorax	4	0.684932
mut_Hsp	27_1_23	Hsp60/+	17	Abdomen	4	NA
mut_Hsp	27_1_23	Hsp60/+	17	Thorax	4	NA
mut_Hsp	27_1_24	Hsp60/+	17	Abdomen	4	NA
mut_Hsp	27_1_24	Hsp60/+	17	Thorax	4	0.666667
mut_Hsp	27_1_25	Hsp60/+	17	Abdomen	4	NA
mut_Hsp	27_1_25	Hsp60/+	17	Thorax	4	NA
mut_Hsp	27_1_26	Hsp60/+	17	Abdomen	4	NA
mut_Hsp	27_1_26	Hsp60/+	17	Thorax	4	NA
mut_Hsp	27_1_27	Hsp60/+	17	Abdomen	4	1.17808
mut_Hsp	27_1_27	Hsp60/+	17	Thorax	4	0.703196
mut_Hsp	27_1_3	fm7/+	17	Abdomen	4	1.15982
mut_Hsp	27_1_3	fm7/+	17	Thorax	4	0.657534
mut_Hsp	27_1_4	fm7/+	17	Abdomen	4	1.13242
mut_Hsp	27_1_4	fm7/+	17	Thorax	4	0.657534
mut_Hsp	27_1_5	fm7/+	17	Abdomen	4	0.940639
mut_Hsp	27_1_5	fm7/+	17	Thorax	4	0.639269
mut_Hsp	27_1_6	fm7/+	17	Abdomen	4	1.15982
mut_Hsp	27_1_6	fm7/+	17	Thorax	4	0.611872
mut_Hsp	27_1_7	fm7/+	17	Abdomen	4	1.16895
mut_Hsp	27_1_7	fm7/+	17	Thorax	4	0.611872
mut_Hsp	27_1_8	fm7/+	17	Abdomen	4	1.06849
mut_Hsp	27_1_8	fm7/+	17	Thorax	4	0.593607
mut_Hsp	27_1_9	fm7/+	17	Abdomen	4	1.22374
mut_Hsp	27_1_9	fm7/+	17	Thorax	4	0.593607
mut_Hsp	27_2_1	Hsp60/+	17	Abdomen	4	1.21461
mut_Hsp	27_2_1	Hsp60/+	17	Thorax	4	0.666667
mut_Hsp	27_2_2	Hsp60/+	17	Abdomen	4	1.27854
mut_Hsp	27_2_2	Hsp60/+	17	Thorax	4	0.657534
mut_Hsp	27_2_3	Hsp60/+	17	Abdomen	4	1.30594
mut_Hsp	27_2_3	Hsp60/+	17	Thorax	4	0.657534
mut_Hsp	27_2_4	Hsp60/+	17	Abdomen	4	1.25114
mut_Hsp	27_2_4	Hsp60/+	17	Thorax	4	0.621005
mut_Hsp	27_4_1	Hsp60/+	28	Abdomen	4	1.15068
mut_Hsp	27_4_1	Hsp60/+	28	Thorax	4	0.557078
mut_Hsp	27_4_2	Hsp60/+	28	Abdomen	4	1.21461
mut_Hsp	27_4_2	Hsp60/+	28	Thorax	4	0.611872
mut_Hsp	27_4_3	Hsp60/+	28	Abdomen	4	1.10502
mut_Hsp	27_4_3	Hsp60/+	28	Thorax	4	0.520548
mut_Hsp	27_4_4	Hsp60/+	28	Abdomen	4	1.26941
mut_Hsp	27_4_4	Hsp60/+	28	Thorax	4	0.593607
mut_Hsp	27_4_5	Hsp60/+	28	Abdomen	4	1.30594
mut_Hsp	27_4_5	Hsp60/+	28	Thorax	4	0.584475
mut_Hsp	27_4_6	Hsp60/+	28	Thorax	4	0.593607
mut_Hsp	30_3_1	Hsp60/+	17	Abdomen	4	1.24201
mut_Hsp	30_3_1	Hsp60/+	17	Thorax	4	NA
mut_Hsp	30_3_2	Hsp60/+	17	Abdomen	4	1.38813
mut_Hsp	30_3_2	Hsp60/+	17	Thorax	4	0.666667
mut_Hsp	30_3_3	Hsp60/+	17	Abdomen	4	1.30594
mut_Hsp	30_3_3	Hsp60/+	17	Thorax	4	0.703196
mut_Hsp	30_3_4	fm7/+	17	Abdomen	4	1.34247
mut_Hsp	30_3_4	fm7/+	17	Thorax	4	0.694064
mut_Hsp	30_6_1	Hsp60/+	28	Abdomen	4	1.2968
mut_Hsp	30_6_1	Hsp60/+	28	Thorax	4	0.611872
mut_Hsp	30_6_2	Hsp60/+	28	Abdomen	4	1.34247
mut_Hsp	30_6_2	Hsp60/+	28	Thorax	4	0.639269
mut_Hsp	30_6_3	Hsp60/+	28	Abdomen	4	1.36986
mut_Hsp	30_6_3	Hsp60/+	28	Thorax	4	NA
mut_Hsp	30_6_4	Hsp60/+	28	Abdomen	4	1.33333
mut_Hsp	30_6_4	Hsp60/+	28	Thorax	4	NA
mut_Hsp	30_6_5	Hsp60/+	28	Abdomen	4	1.19635
mut_Hsp	30_6_5	Hsp60/+	28	Thorax	4	0.621005
mut_Hsp	30_6_6	Hsp60/+	28	Abdomen	4	1.2968
mut_Hsp	30_6_6	Hsp60/+	28	Thorax	4	NA
mut_Hsp	30_6_7	Hsp60/+	28	Abdomen	4	1.36073
mut_Hsp	30_6_7	Hsp60/+	28	Thorax	4	NA
mut_Hsp	30_6_8	fm7/+	28	Abdomen	4	1.19635
mut_Hsp	30_6_8	fm7/+	28	Thorax	4	0.639269
mut_Hsp	30_6_9	fm7/+	28	Abdomen	4	1.18721
mut_Hsp	30_6_9	fm7/+	28	Thorax	4	0.630137
mut_Hsp	35_3_1	Hsp60/+	17	Abdomen	4	1.20548
mut_Hsp	35_3_1	Hsp60/+	17	Thorax	4	0.684932
mut_Hsp	35_3_10	Hsp60/+	17	Abdomen	4	1.18721
mut_Hsp	35_3_10	Hsp60/+	17	Thorax	4	NA
mut_Hsp	35_3_11	Hsp60/+	17	Abdomen	4	1.14155
mut_Hsp	35_3_11	Hsp60/+	17	Thorax	4	0.703196
mut_Hsp	35_3_12	Hsp60/+	17	Abdomen	4	1.3516
mut_Hsp	35_3_12	Hsp60/+	17	Thorax	4	0.694064
mut_Hsp	35_3_13	Hsp60/+	17	Abdomen	4	1.13242
mut_Hsp	35_3_13	Hsp60/+	17	Thorax	4	NA
mut_Hsp	35_3_14	Hsp60/+	17	Abdomen	4	1.26027
mut_Hsp	35_3_14	Hsp60/+	17	Thorax	4	0.694064
mut_Hsp	35_3_15	Hsp60/+	17	Abdomen	4	1.25114
mut_Hsp	35_3_15	Hsp60/+	17	Thorax	4	0.675799
mut_Hsp	35_3_16	Hsp60/+	17	Abdomen	4	1.24201
mut_Hsp	35_3_16	Hsp60/+	17	Thorax	4	NA
mut_Hsp	35_3_17	Hsp60/+	17	Abdomen	4	1.24201
mut_Hsp	35_3_17	Hsp60/+	17	Thorax	4	0.730594
mut_Hsp	35_3_18	Hsp60/+	17	Abdomen	4	1.2968
mut_Hsp	35_3_18	Hsp60/+	17	Thorax	4	0.684932
mut_Hsp	35_3_19	Hsp60/+	17	Abdomen	4	1.22374
mut_Hsp	35_3_19	Hsp60/+	17	Thorax	4	NA
mut_Hsp	35_3_2	Hsp60/+	17	Abdomen	4	1.20548
mut_Hsp	35_3_2	Hsp60/+	17	Thorax	4	0.657534
mut_Hsp	35_3_20	fm7/+	17	Abdomen	4	1.18721
mut_Hsp	35_3_20	fm7/+	17	Thorax	4	0.611872
mut_Hsp	35_3_21	fm7/+	17	Abdomen	4	1.23288
mut_Hsp	35_3_21	fm7/+	17	Thorax	4	0.639269
mut_Hsp	35_3_22	fm7/+	17	Abdomen	4	1.3516
mut_Hsp	35_3_22	fm7/+	17	Thorax	4	0.648402
mut_Hsp	35_3_23	fm7/+	17	Abdomen	4	1.22374
mut_Hsp	35_3_23	fm7/+	17	Thorax	4	0.630137
mut_Hsp	35_3_24	fm7/+	17	Abdomen	4	1.22374
mut_Hsp	35_3_24	fm7/+	17	Thorax	4	0.593607
mut_Hsp	35_3_25	fm7/+	17	Abdomen	4	1.25114
mut_Hsp	35_3_25	fm7/+	17	Thorax	4	0.621005
mut_Hsp	35_3_26	fm7/+	17	Abdomen	4	1.20548
mut_Hsp	35_3_26	fm7/+	17	Thorax	4	0.630137
mut_Hsp	35_3_3	Hsp60/+	17	Abdomen	4	1.19635
mut_Hsp	35_3_3	Hsp60/+	17	Thorax	4	0.730594
mut_Hsp	35_3_4	Hsp60/+	17	Abdomen	4	1.15982
mut_Hsp	35_3_4	Hsp60/+	17	Thorax	4	0.694064
mut_Hsp	35_3_5	Hsp60/+	17	Abdomen	4	1.21461
mut_Hsp	35_3_5	Hsp60/+	17	Thorax	4	0.703196
mut_Hsp	35_3_6	Hsp60/+	17	Abdomen	4	1.07763
mut_Hsp	35_3_6	Hsp60/+	17	Thorax	4	0.739726
mut_Hsp	35_3_7	Hsp60/+	17	Abdomen	4	1.27854
mut_Hsp	35_3_7	Hsp60/+	17	Thorax	4	0.675799
mut_Hsp	35_3_8	Hsp60/+	17	Abdomen	4	1.30594
mut_Hsp	35_3_8	Hsp60/+	17	Thorax	4	0.694064
mut_Hsp	35_3_9	Hsp60/+	17	Abdomen	4	1.25114
mut_Hsp	35_3_9	Hsp60/+	17	Thorax	4	NA
mut_Hsp	35_5_1	Hsp60/+	28	Abdomen	4	0.958904
mut_Hsp	35_5_1	Hsp60/+	28	Thorax	4	NA
mut_Hsp	35_5_11	fm7/+	28	Abdomen	4	1.05023
mut_Hsp	35_5_11	fm7/+	28	Thorax	4	0.60274
mut_Hsp	35_5_12	fm7/+	28	Abdomen	4	1.23288
mut_Hsp	35_5_12	fm7/+	28	Thorax	4	0.639269
mut_Hsp	35_5_13	fm7/+	28	Abdomen	4	1.20548
mut_Hsp	35_5_13	fm7/+	28	Thorax	4	0.584475
mut_Hsp	35_5_14	fm7/+	28	Abdomen	4	1.16895
mut_Hsp	35_5_14	fm7/+	28	Thorax	4	0.593607
mut_Hsp	35_5_15	fm7/+	28	Abdomen	4	1.05023
mut_Hsp	35_5_15	fm7/+	28	Thorax	4	0.575342
mut_Hsp	35_5_16	fm7/+	28	Abdomen	4	1.09589
mut_Hsp	35_5_16	fm7/+	28	Thorax	4	0.611872
mut_Hsp	35_5_17	fm7/+	28	Abdomen	4	1.17808
mut_Hsp	35_5_17	fm7/+	28	Thorax	4	0.611872
mut_Hsp	35_5_2	Hsp60/+	28	Abdomen	4	1.11416
mut_Hsp	35_5_2	Hsp60/+	28	Thorax	4	NA
mut_Hsp	35_5_3	Hsp60/+	28	Abdomen	4	1.14155
mut_Hsp	35_5_3	Hsp60/+	28	Thorax	4	0.621005
mut_Hsp	35_5_4	Hsp60/+	28	Abdomen	4	1.10502
mut_Hsp	35_5_4	Hsp60/+	28	Thorax	4	0.611872
mut_Hsp	39_5_1	CS	28	Abdomen	1	0.995434
mut_Hsp	39_5_1	CS	28	Thorax	1	0.547945
mut_Hsp	39_5_10	CS	28	Abdomen	2	0.968037
mut_Hsp	39_5_10	CS	28	Thorax	2	0.520548
mut_Hsp	39_5_11	CS	28	Abdomen	2	0.986301
mut_Hsp	39_5_11	CS	28	Thorax	2	0.538813
mut_Hsp	39_5_2	CS	28	Abdomen	1	1.03196
mut_Hsp	39_5_2	CS	28	Thorax	1	0.557078
mut_Hsp	39_5_3	CS	28	Abdomen	1	0.876712
mut_Hsp	39_5_3	CS	28	Thorax	1	NA
mut_Hsp	39_5_4	CS	28	Abdomen	1	0.968037
mut_Hsp	39_5_4	CS	28	Thorax	1	0.575342
mut_Hsp	39_5_5	CS	28	Abdomen	1	1.0411
mut_Hsp	39_5_5	CS	28	Thorax	1	0.584475
mut_Hsp	39_5_6	CS	28	Abdomen	1	1.08676
mut_Hsp	39_5_6	CS	28	Thorax	1	0.557078
mut_Hsp	39_5_7	CS	28	Abdomen	2	1.12329
mut_Hsp	39_5_7	CS	28	Thorax	2	0.56621
mut_Hsp	39_5_8	CS	28	Abdomen	2	1.00457
mut_Hsp	39_5_8	CS	28	Thorax	2	0.538813
mut_Hsp	39_5_9	CS	28	Abdomen	2	1.05936
mut_Hsp	39_5_9	CS	28	Thorax	2	NA
mut_Hsp	39_6_1	CS	28	Abdomen	3	1.0137
mut_Hsp	39_6_1	CS	28	Thorax	3	0.56621
mut_Hsp	39_6_10	CS	17	Abdomen	2	1.13242
mut_Hsp	39_6_10	CS	17	Thorax	2	0.593607
mut_Hsp	39_6_11	CS	17	Abdomen	2	1.02283
mut_Hsp	39_6_11	CS	17	Thorax	2	0.60274
mut_Hsp	39_6_12	CS	17	Abdomen	2	1.13242
mut_Hsp	39_6_12	CS	17	Thorax	2	0.575342
mut_Hsp	39_6_13	CS	17	Abdomen	3	1.11416
mut_Hsp	39_6_13	CS	17	Thorax	3	0.60274
mut_Hsp	39_6_14	CS	17	Abdomen	3	1.16895
mut_Hsp	39_6_14	CS	17	Thorax	3	0.584475
mut_Hsp	39_6_15	CS	17	Abdomen	3	1.15982
mut_Hsp	39_6_15	CS	17	Thorax	3	0.593607
mut_Hsp	39_6_16	CS	17	Abdomen	3	0.995434
mut_Hsp	39_6_16	CS	17	Thorax	3	0.557078
mut_Hsp	39_6_17	CS	17	Abdomen	3	1.17808
mut_Hsp	39_6_17	CS	17	Thorax	3	0.621005
mut_Hsp	39_6_2	CS	28	Abdomen	3	0.812785
mut_Hsp	39_6_2	CS	28	Thorax	3	0.575342
mut_Hsp	39_6_3	CS	28	Abdomen	3	1.05023
mut_Hsp	39_6_3	CS	28	Thorax	3	0.557078
mut_Hsp	39_6_4	CS	28	Abdomen	3	1.17808
mut_Hsp	39_6_4	CS	28	Thorax	3	0.520548
mut_Hsp	39_6_5	CS	17	Abdomen	1	1.24201
mut_Hsp	39_6_5	CS	17	Thorax	1	NA
mut_Hsp	39_6_6	CS	17	Abdomen	1	1.14155
mut_Hsp	39_6_6	CS	17	Thorax	1	0.621005
mut_Hsp	39_6_7	CS	17	Abdomen	1	1.08676
mut_Hsp	39_6_7	CS	17	Thorax	1	0.648402
mut_Hsp	39_6_8	CS	17	Abdomen	1	1.19635
mut_Hsp	39_6_8	CS	17	Thorax	1	0.639269
mut_Hsp	39_6_9	CS	17	Abdomen	2	1.09589
mut_Hsp	39_6_9	CS	17	Thorax	2	0.611872
mut_Hsp	NA	Hsp60/+	28	NA	4	NA
mut_Men	18_6_1	w1118	17	Abdomen	2	1.09589
mut_Men	18_6_1	w1118	17	Thorax	2	0.639269
mut_Men	18_6_10	w1118	17	Abdomen	2	1.15982
mut_Men	18_6_10	w1118	17	Thorax	2	0.575342
mut_Men	18_6_11	w1118	17	Abdomen	2	1.19635
mut_Men	18_6_11	w1118	17	Thorax	2	0.611872
mut_Men	18_6_12	w1118	17	Abdomen	2	1.14155
mut_Men	18_6_12	w1118	17	Thorax	2	0.611872
mut_Men	18_6_2	w1118	17	Abdomen	1	1.16895
mut_Men	18_6_2	w1118	17	Thorax	1	0.575342
mut_Men	18_6_3	w1118	17	Abdomen	1	1.23288
mut_Men	18_6_3	w1118	17	Thorax	1	0.611872
mut_Men	18_6_4	w1118	17	Abdomen	1	1.20548
mut_Men	18_6_4	w1118	17	Thorax	1	0.584475
mut_Men	18_6_5	w1118	17	Abdomen	1	1.17808
mut_Men	18_6_5	w1118	17	Thorax	1	0.648402
mut_Men	18_6_6	w1118	17	Abdomen	1	1.15068
mut_Men	18_6_6	w1118	17	Thorax	1	0.630137
mut_Men	18_6_7	w1118	17	Abdomen	2	1.14155
mut_Men	18_6_7	w1118	17	Thorax	2	0.56621
mut_Men	18_6_8	w1118	17	Abdomen	2	1.16895
mut_Men	18_6_8	w1118	17	Thorax	2	0.60274
mut_Men	18_6_9	w1118	17	Abdomen	2	1.21461
mut_Men	18_6_9	w1118	17	Thorax	2	0.621005
mut_Men	18_7_1	w1118	28	Abdomen	2	1.21461
mut_Men	18_7_1	w1118	28	Thorax	2	0.56621
mut_Men	18_7_10	w1118	28	Abdomen	2	1.16895
mut_Men	18_7_10	w1118	28	Thorax	2	0.52968
mut_Men	18_7_11	w1118	28	Abdomen	2	1.17808
mut_Men	18_7_11	w1118	28	Thorax	2	0.56621
mut_Men	18_7_2	w1118	28	Abdomen	2	1.14155
mut_Men	18_7_2	w1118	28	Thorax	2	0.611872
mut_Men	18_7_3	w1118	28	Abdomen	1	1.12329
mut_Men	18_7_3	w1118	28	Thorax	1	0.575342
mut_Men	18_7_4	w1118	28	Abdomen	1	1.13242
mut_Men	18_7_4	w1118	28	Thorax	1	0.621005
mut_Men	18_7_5	w1118	28	Abdomen	1	1.19635
mut_Men	18_7_5	w1118	28	Thorax	1	0.593607
mut_Men	18_7_6	w1118	28	Abdomen	2	1.10502
mut_Men	18_7_6	w1118	28	Thorax	2	0.593607
mut_Men	18_7_7	w1118	28	Abdomen	2	1.12329
mut_Men	18_7_7	w1118	28	Thorax	2	0.60274
mut_Men	18_7_8	w1118	28	Abdomen	2	1.09589
mut_Men	18_7_8	w1118	28	Thorax	2	0.593607
mut_Men	18_7_9	w1118	28	Abdomen	2	1.15068
mut_Men	18_7_9	w1118	28	Thorax	2	0.60274
mut_Men	19_1_10	w1118	17	Abdomen	1	1.10502
mut_Men	19_1_10	w1118	17	Thorax	1	0.630137
mut_Men	19_1_2	menEx55/+	17	Abdomen	1	1.24201
mut_Men	19_1_2	menEx55/+	17	Thorax	1	0.648402
mut_Men	19_1_3	menEx55/+	17	Abdomen	1	1.20548
mut_Men	19_1_3	menEx55/+	17	Thorax	1	0.639269
mut_Men	19_1_4	menEx55/+	17	Abdomen	1	1.25114
mut_Men	19_1_4	menEx55/+	17	Thorax	1	0.675799
mut_Men	19_1_5	menEx55/+	17	Abdomen	1	1.22374
mut_Men	19_1_5	menEx55/+	17	Thorax	1	0.648402
mut_Men	19_1_6	menEx55/+	17	Abdomen	1	1.21461
mut_Men	19_1_6	menEx55/+	17	Thorax	1	0.639269
mut_Men	19_1_7	menEx55/+	17	Abdomen	1	1.15982
mut_Men	19_1_7	menEx55/+	17	Thorax	1	0.621005
mut_Men	19_1_8	menEx55/+	17	Abdomen	2	1.30594
mut_Men	19_1_8	menEx55/+	17	Thorax	2	0.621005
mut_Men	19_1_9	w1118	17	Abdomen	1	1.14155
mut_Men	19_1_9	w1118	17	Thorax	1	0.684932
mut_Men	19_2_1	w1118	17	Abdomen	1	1.05023
mut_Men	19_2_1	w1118	17	Thorax	1	0.60274
mut_Men	19_2_10	w1118	17	Abdomen	2	1.26941
mut_Men	19_2_10	w1118	17	Thorax	2	0.593607
mut_Men	19_2_11	w1118	17	Abdomen	2	1.28767
mut_Men	19_2_11	w1118	17	Thorax	2	0.639269
mut_Men	19_2_12	w1118	17	Abdomen	2	1.11416
mut_Men	19_2_12	w1118	17	Thorax	2	0.639269
mut_Men	19_2_13	w1118	17	Abdomen	3	1.24201
mut_Men	19_2_13	w1118	17	Thorax	3	0.593607
mut_Men	19_2_14	w1118	17	Abdomen	3	1.17808
mut_Men	19_2_14	w1118	17	Thorax	3	0.639269
mut_Men	19_2_15	w1118	17	Abdomen	3	1.23288
mut_Men	19_2_15	w1118	17	Thorax	3	0.639269
mut_Men	19_2_16	w1118	17	Abdomen	3	1.18721
mut_Men	19_2_16	w1118	17	Thorax	3	0.621005
mut_Men	19_2_17	w1118	17	Abdomen	3	1.22374
mut_Men	19_2_17	w1118	17	Thorax	3	0.621005
mut_Men	19_2_18	w1118	17	Abdomen	3	1.31507
mut_Men	19_2_18	w1118	17	Thorax	3	0.611872
mut_Men	19_2_19	w1118	17	Abdomen	3	1.30594
mut_Men	19_2_19	w1118	17	Thorax	3	0.630137
mut_Men	19_2_2	w1118	17	Abdomen	1	1.20548
mut_Men	19_2_2	w1118	17	Thorax	1	0.611872
mut_Men	19_2_3	w1118	17	Abdomen	1	1.12329
mut_Men	19_2_3	w1118	17	Thorax	1	0.611872
mut_Men	19_2_4	w1118	17	Abdomen	1	1.21461
mut_Men	19_2_4	w1118	17	Thorax	1	0.639269
mut_Men	19_2_5	w1118	17	Abdomen	2	1.13242
mut_Men	19_2_5	w1118	17	Thorax	2	0.575342
mut_Men	19_2_6	w1118	17	Abdomen	2	1.15982
mut_Men	19_2_6	w1118	17	Thorax	2	0.60274
mut_Men	19_2_7	w1118	17	Abdomen	2	1.19635
mut_Men	19_2_7	w1118	17	Thorax	2	0.648402
mut_Men	19_2_8	w1118	17	Abdomen	2	1.07763
mut_Men	19_2_8	w1118	17	Thorax	2	0.630137
mut_Men	19_2_9	w1118	17	Abdomen	2	1.15068
mut_Men	19_2_9	w1118	17	Thorax	2	0.630137
mut_Men	19_4_1	w1118	28	Abdomen	1	1.05023
mut_Men	19_4_1	w1118	28	Thorax	1	0.557078
mut_Men	19_4_2	w1118	28	Abdomen	1	1.19635
mut_Men	19_4_2	w1118	28	Thorax	1	0.621005
mut_Men	19_5_1	w1118	28	Abdomen	1	1.20548
mut_Men	19_5_1	w1118	28	Thorax	1	0.639269
mut_Men	19_5_10	w1118	28	Abdomen	2	1.36986
mut_Men	19_5_10	w1118	28	Thorax	2	0.630137
mut_Men	19_5_11	w1118	28	Abdomen	2	1.15982
mut_Men	19_5_11	w1118	28	Thorax	2	0.56621
mut_Men	19_5_12	w1118	28	Abdomen	2	1.12329
mut_Men	19_5_12	w1118	28	Thorax	2	0.611872
mut_Men	19_5_13	w1118	28	Abdomen	3	1.20548
mut_Men	19_5_13	w1118	28	Thorax	3	0.593607
mut_Men	19_5_14	w1118	28	Abdomen	3	1.13242
mut_Men	19_5_14	w1118	28	Thorax	3	0.611872
mut_Men	19_5_15	w1118	28	Abdomen	3	1.14155
mut_Men	19_5_15	w1118	28	Thorax	3	0.648402
mut_Men	19_5_2	w1118	28	Abdomen	1	1.15068
mut_Men	19_5_2	w1118	28	Thorax	1	0.547945
mut_Men	19_5_3	w1118	28	Abdomen	1	1.12329
mut_Men	19_5_3	w1118	28	Thorax	1	0.611872
mut_Men	19_5_4	w1118	28	Abdomen	1	1.15982
mut_Men	19_5_4	w1118	28	Thorax	1	0.611872
mut_Men	19_5_5	w1118	28	Abdomen	1	1.09589
mut_Men	19_5_5	w1118	28	Thorax	1	0.60274
mut_Men	19_5_6	w1118	28	Abdomen	1	1.26027
mut_Men	19_5_6	w1118	28	Thorax	1	0.584475
mut_Men	19_5_7	w1118	28	Abdomen	2	1.05936
mut_Men	19_5_7	w1118	28	Thorax	2	0.575342
mut_Men	19_5_8	w1118	28	Abdomen	2	1.31507
mut_Men	19_5_8	w1118	28	Thorax	2	0.611872
mut_Men	19_5_9	w1118	28	Abdomen	2	1.26941
mut_Men	19_5_9	w1118	28	Thorax	2	0.621005
mut_Men	19_6_1	w1118	28	Abdomen	3	1.15068
mut_Men	19_6_1	w1118	28	Thorax	3	0.547945
mut_Men	19_6_2	w1118	28	Abdomen	3	1.20548
mut_Men	19_6_2	w1118	28	Thorax	3	0.584475
mut_Men	19_6_3	w1118	28	Abdomen	3	1.11416
mut_Men	19_6_3	w1118	28	Thorax	3	0.584475
mut_Men	19_6_4	w1118	28	Abdomen	3	1.10502
mut_Men	19_6_4	w1118	28	Thorax	3	0.60274
mut_Men	19_6_5	w1118	28	Abdomen	3	1.12329
mut_Men	19_6_5	w1118	28	Thorax	3	0.584475
mut_Men	20_1_1	menEx3/+	17	Abdomen	1	1.18721
mut_Men	20_1_1	menEx3/+	17	Thorax	1	0.611872
mut_Men	20_1_10	menEx3/+	17	Abdomen	1	1.21461
mut_Men	20_1_10	menEx3/+	17	Thorax	1	0.648402
mut_Men	20_1_11	menEx3/+	17	Abdomen	1	1.30594
mut_Men	20_1_11	menEx3/+	17	Thorax	1	0.666667
mut_Men	20_1_12	menEx3/+	17	Abdomen	2	1.22374
mut_Men	20_1_12	menEx3/+	17	Thorax	2	0.666667
mut_Men	20_1_13	menEx3/+	17	Abdomen	2	1.16895
mut_Men	20_1_13	menEx3/+	17	Thorax	2	0.611872
mut_Men	20_1_14	menEx3/+	17	Abdomen	2	1.16895
mut_Men	20_1_14	menEx3/+	17	Thorax	2	0.657534
mut_Men	20_1_15	menEx3/+	17	Abdomen	2	1.20548
mut_Men	20_1_15	menEx3/+	17	Thorax	2	0.630137
mut_Men	20_1_16	menEx3/+	17	Abdomen	2	1.21461
mut_Men	20_1_16	menEx3/+	17	Thorax	2	0.630137
mut_Men	20_1_17	menEx3/+	17	Abdomen	3	1.13242
mut_Men	20_1_17	menEx3/+	17	Thorax	3	0.621005
mut_Men	20_1_18	menEx3/+	17	Abdomen	3	1.21461
mut_Men	20_1_18	menEx3/+	17	Thorax	3	0.648402
mut_Men	20_1_19	menEx3/+	17	Abdomen	3	1.15068
mut_Men	20_1_19	menEx3/+	17	Thorax	3	0.621005
mut_Men	20_1_2	menEx3/+	17	Abdomen	1	1.11416
mut_Men	20_1_2	menEx3/+	17	Thorax	1	0.584475
mut_Men	20_1_20	menEx3/+	17	Abdomen	3	1.28767
mut_Men	20_1_20	menEx3/+	17	Thorax	3	0.648402
mut_Men	20_1_3	menEx3/+	17	Abdomen	1	1.14155
mut_Men	20_1_3	menEx3/+	17	Thorax	1	0.657534
mut_Men	20_1_4	menEx3/+	17	Abdomen	2	1.15068
mut_Men	20_1_4	menEx3/+	17	Thorax	2	0.575342
mut_Men	20_1_5	menEx3/+	17	Abdomen	2	1.22374
mut_Men	20_1_5	menEx3/+	17	Thorax	2	0.639269
mut_Men	20_1_6	menEx3/+	17	Abdomen	2	1.14155
mut_Men	20_1_6	menEx3/+	17	Thorax	2	0.630137
mut_Men	20_1_7	menEx3/+	17	Abdomen	1	1.24201
mut_Men	20_1_7	menEx3/+	17	Thorax	1	0.657534
mut_Men	20_1_8	menEx3/+	17	Abdomen	1	1.16895
mut_Men	20_1_8	menEx3/+	17	Thorax	1	0.666667
mut_Men	20_1_9	menEx3/+	17	Abdomen	1	1.20548
mut_Men	20_1_9	menEx3/+	17	Thorax	1	0.675799
mut_Men	20_2_1	menEx55/+	17	Abdomen	1	1.11416
mut_Men	20_2_1	menEx55/+	17	Thorax	1	0.639269
mut_Men	20_2_10	menEx55/+	17	Abdomen	3	1.23288
mut_Men	20_2_10	menEx55/+	17	Thorax	3	0.684932
mut_Men	20_2_2	menEx55/+	17	Abdomen	1	1.16895
mut_Men	20_2_2	menEx55/+	17	Thorax	1	0.648402
mut_Men	20_2_3	menEx55/+	17	Abdomen	1	1.20548
mut_Men	20_2_3	menEx55/+	17	Thorax	1	0.657534
mut_Men	20_2_4	menEx55/+	17	Abdomen	1	1.16895
mut_Men	20_2_4	menEx55/+	17	Thorax	1	0.593607
mut_Men	20_2_5	menEx55/+	17	Abdomen	2	1.21461
mut_Men	20_2_5	menEx55/+	17	Thorax	2	0.639269
mut_Men	20_2_6	menEx55/+	17	Abdomen	2	1.24201
mut_Men	20_2_6	menEx55/+	17	Thorax	2	0.648402
mut_Men	20_2_7	menEx55/+	17	Abdomen	2	1.25114
mut_Men	20_2_7	menEx55/+	17	Thorax	2	0.639269
mut_Men	20_2_8	menEx55/+	17	Abdomen	3	1.23288
mut_Men	20_2_8	menEx55/+	17	Thorax	3	0.648402
mut_Men	20_2_9	menEx55/+	17	Abdomen	3	1.21461
mut_Men	20_2_9	menEx55/+	17	Thorax	3	0.657534
mut_Men	20_3_1	menEx3/+	28	Abdomen	1	0.931507
mut_Men	20_3_1	menEx3/+	28	Thorax	1	0.538813
mut_Men	20_3_11	menEx3/+	28	Abdomen	2	1.06849
mut_Men	20_3_11	menEx3/+	28	Thorax	2	0.621005
mut_Men	20_3_12	menEx3/+	28	Abdomen	2	1.07763
mut_Men	20_3_12	menEx3/+	28	Thorax	2	0.60274
mut_Men	20_3_13	menEx3/+	28	Abdomen	2	1.12329
mut_Men	20_3_13	menEx3/+	28	Thorax	2	0.611872
mut_Men	20_3_14	menEx3/+	28	Abdomen	2	1.06849
mut_Men	20_3_14	menEx3/+	28	Thorax	2	0.593607
mut_Men	20_3_15	menEx3/+	28	Abdomen	2	1.0411
mut_Men	20_3_15	menEx3/+	28	Thorax	2	0.575342
mut_Men	20_3_16	menEx3/+	28	Abdomen	3	1.16895
mut_Men	20_3_16	menEx3/+	28	Thorax	3	0.60274
mut_Men	20_3_17	menEx3/+	28	Abdomen	3	1.0137
mut_Men	20_3_17	menEx3/+	28	Thorax	3	0.630137
mut_Men	20_3_18	menEx3/+	28	Abdomen	3	1.06849
mut_Men	20_3_18	menEx3/+	28	Thorax	3	0.621005
mut_Men	20_3_19	menEx3/+	28	Abdomen	3	1.08676
mut_Men	20_3_19	menEx3/+	28	Thorax	3	0.56621
mut_Men	20_3_2	menEx3/+	28	Abdomen	1	0.968037
mut_Men	20_3_2	menEx3/+	28	Thorax	1	0.547945
mut_Men	20_3_20	menEx3/+	28	Abdomen	3	1.13242
mut_Men	20_3_20	menEx3/+	28	Thorax	3	0.611872
mut_Men	20_3_3	menEx3/+	28	Abdomen	1	0.940639
mut_Men	20_3_3	menEx3/+	28	Thorax	1	0.557078
mut_Men	20_3_4	menEx3/+	28	Abdomen	1	0.958904
mut_Men	20_3_4	menEx3/+	28	Thorax	1	0.538813
mut_Men	20_3_5	menEx3/+	28	Abdomen	1	1.02283
mut_Men	20_3_5	menEx3/+	28	Thorax	1	0.56621
mut_Men	20_3_6	menEx3/+	28	Abdomen	1	1.10502
mut_Men	20_3_6	menEx3/+	28	Thorax	1	0.538813
mut_Men	20_4_1	menEx55/+	28	Abdomen	1	1.26941
mut_Men	20_4_1	menEx55/+	28	Thorax	1	0.639269
mut_Men	20_4_10	menEx55/+	28	Abdomen	1	1.00457
mut_Men	20_4_10	menEx55/+	28	Thorax	1	0.593607
mut_Men	20_4_11	menEx55/+	28	Abdomen	1	1.14155
mut_Men	20_4_11	menEx55/+	28	Thorax	1	0.60274
mut_Men	20_4_12	menEx55/+	28	Abdomen	1	1.05023
mut_Men	20_4_12	menEx55/+	28	Thorax	1	0.630137
mut_Men	20_4_13	menEx55/+	28	Abdomen	2	1.05023
mut_Men	20_4_13	menEx55/+	28	Thorax	2	0.639269
mut_Men	20_4_14	menEx55/+	28	Abdomen	2	1.05936
mut_Men	20_4_14	menEx55/+	28	Thorax	2	0.648402
mut_Men	20_4_15	menEx55/+	28	Abdomen	2	1.03196
mut_Men	20_4_15	menEx55/+	28	Thorax	2	0.639269
mut_Men	20_4_16	menEx55/+	28	Abdomen	2	1.05936
mut_Men	20_4_16	menEx55/+	28	Thorax	2	0.557078
mut_Men	20_4_17	menEx55/+	28	Abdomen	2	1.12329
mut_Men	20_4_17	menEx55/+	28	Thorax	2	0.630137
mut_Men	20_4_18	menEx55/+	28	Abdomen	2	1.05936
mut_Men	20_4_18	menEx55/+	28	Thorax	2	0.584475
mut_Men	20_4_19	menEx55/+	28	Abdomen	2	1.00457
mut_Men	20_4_19	menEx55/+	28	Thorax	2	0.593607
mut_Men	20_4_2	menEx55/+	28	Abdomen	1	1.13242
mut_Men	20_4_2	menEx55/+	28	Thorax	1	0.611872
mut_Men	20_4_20	menEx55/+	28	Abdomen	2	1.08676
mut_Men	20_4_20	menEx55/+	28	Thorax	2	0.621005
mut_Men	20_4_21	menEx55/+	28	Abdomen	2	0.968037
mut_Men	20_4_21	menEx55/+	28	Thorax	2	0.611872
mut_Men	20_4_22	menEx55/+	28	Abdomen	2	1.16895
mut_Men	20_4_22	menEx55/+	28	Thorax	2	0.56621
mut_Men	20_4_3	menEx55/+	28	Abdomen	1	1.16895
mut_Men	20_4_3	menEx55/+	28	Thorax	1	0.60274
mut_Men	20_4_4	menEx55/+	28	Abdomen	1	1.13242
mut_Men	20_4_4	menEx55/+	28	Thorax	1	0.593607
mut_Men	20_4_5	menEx55/+	28	Abdomen	1	1.21461
mut_Men	20_4_5	menEx55/+	28	Thorax	1	0.630137
mut_Men	20_4_6	menEx55/+	28	Abdomen	1	1.16895
mut_Men	20_4_6	menEx55/+	28	Thorax	1	0.593607
mut_Men	20_4_7	menEx55/+	28	Abdomen	1	1.0411
mut_Men	20_4_7	menEx55/+	28	Thorax	1	0.621005
mut_Men	20_4_8	menEx55/+	28	Abdomen	1	0.986301
mut_Men	20_4_8	menEx55/+	28	Thorax	1	0.630137
mut_Men	20_4_9	menEx55/+	28	Abdomen	1	1.10502
mut_Men	20_4_9	menEx55/+	28	Thorax	1	0.657534
mut_Men	20_5_1	menEx55/+	28	Abdomen	3	1.06849
mut_Men	20_5_1	menEx55/+	28	Thorax	3	0.593607
mut_Men	20_5_2	menEx55/+	28	Abdomen	3	1.09589
[truncated: 101 more rows]
